# Supplementary material for: Exportin-5 binding precedes 5′- and 3′-end processing of tRNA precursors in Drosophila
Source: J Biol Chem. 2024 Aug 2;300(9):107632. doi: 10.1016/j.jbc.2024.107632 (PMC11402290; doi:10.1016/j.jbc.2024.107632)
Supplement: Table S1 [file mmc4.xlsx]

## Sheet: Sheet1
Table S1. Statistics of the PAR-CLIP library
	Exp5-PAR-CLIP	SRR013547 (modENCODE sRNAseq)	SRR013548 (modENCODE sRNAseq)
# of reads mapping to dm6 (upto 2 mismatches)	46720892	5781084	4558625
# of unmapped reads	22454129	4340211	3383768
% mapped	0.480601	0.750761	0.742278
	Exp5-PAR-CLIP library from S2-R+ cells expressing FLAG-Exp5	small RNA library from Drosophila melanogaster S2R+ cells	small RNA library from Drosophila melanogaster S2R+ cells
