# Supplementary material for: Exportin-5 binding precedes 5′- and 3′-end processing of tRNA precursors in Drosophila
Source: J Biol Chem. 2024 Aug 2;300(9):107632. doi: 10.1016/j.jbc.2024.107632 (PMC11402290; doi:10.1016/j.jbc.2024.107632)
Supplement: Table S2 [file mmc5.xlsx]

## Sheet: Sheet1
Table S2. Read mapping information for each gene category
Category	Parent category	# of Clusters	% of Clusters	# of T>C events	% T>C events
miRNA	NA	103	0.0918175	8856	0.0590473
ncRNAs	NA	3228	2.87754	663406	4.42325
miRNA precursor	NA	10	0.00891432	1331	0.00887443
rRNA	NA	231	0.205921	2101111	14.0091
snoRNA	NA	256	0.228207	61040	0.406983
snRNA	NA	55	0.0490288	31126	0.207532
tRNA	NA	343	0.305761	94622	0.630891
Pseudogene	NA	381	0.339636	66750	0.445055
Not Annotated	NA	7887	7.03073	1174243	7.82925
Exon	Protein coding	58008	51.7102	6630384	44.208
intron	Protein coding	20658	18.4152	2067249	13.7834
DNA	Repeats	1570	1.39955	141867	0.945896
LINE	Repeats	5185	4.62208	353195	2.35492
Low complexity	Repeats	185	0.164915	8679	0.0578671
LTR	Repeats	12698	11.3194	1521230	10.1428
Other	Repeats	28	0.0249601	2022	0.0134817
RC	Repeats	134	0.119452	8235	0.0549068
Satellite	Repeats	54	0.0481374	2263	0.0150885
Simple repeat	Repeats	1161	1.03495	60183	0.401269
Unknown	Repeats	4	0.00356573	360	0.0024003
RNA	Repeats	0	0	2	1.3335e-05
SUM		112179		14998154
