# Supplementary material for: Exportin-5 binding precedes 5′- and 3′-end processing of tRNA precursors in Drosophila
Source: J Biol Chem. 2024 Aug 2;300(9):107632. doi: 10.1016/j.jbc.2024.107632 (PMC11402290; doi:10.1016/j.jbc.2024.107632)
Supplement: Table S3 [file mmc6.xlsx]

## Sheet: Sheet1
Table S3. List of materials and bioinformatics resources
Resource	Source
Experimetnal Materials
anti-FLAG-Antibody (clone 1E6)	Wako
FMO06236 plasmid	DGRC
S2-R+ cell	DGRC
Oligos
anti_U6 (GCCATGCTAATCTTCTCTGTATC)	Fasmac
noi_1080F(ACAAGGAGATTGCCCAGCTA)	Fasmac
noi_1187R(CAGTCCGAGCCTGTTTTCTC)	Fasmac
CR42862_3027F(ACCGCACCATCACCAGTATT)	Fasmac
CR42862_3111R(TACCTGTGGAGCAGTTGCAG)	Fasmac
CR42862_3342F(CAGCGGGTTGTCGTTTTACT)	Fasmac
CR42862_3428R(ATTTGTTTCCCTTTGCGATG)	Fasmac
Act5C_747F(GAGCGCGGTTACTCTTTCAC)	Fasmac
Act5C_828R(GCCATCTCCTGCTCAAAGTC)	Fasmac
Bioinformatics Resources
dm6 genome assembly	UCSC
dm6 genome annotation	UCSC
PARalyzer	Corcoran et al. <https://ohlerlab.mdc-berlin.de/software/PARalyzer_85/>
Bowtie	Langmead et al. <https://bowtie-bio.sourceforge.net/index.shtml>
bedtools	Quinlan et al. <https://bedtools.readthedocs.io>
STAR	Dobin et al. <https://github.com/alexdobin/STAR>
HTseq2.0	Zanini et al. <https://htseq.readthedocs.io/en/latest/>
mRNAseq data (SRR070266)	modENCODE
sRNAseq data (SRP000598)	modENCODE
