# Supplementary material for: Exportin-5 binding precedes 5′- and 3′-end processing of tRNA precursors in Drosophila
Source: J Biol Chem. 2024 Aug 2;300(9):107632. doi: 10.1016/j.jbc.2024.107632 (PMC11402290; doi:10.1016/j.jbc.2024.107632)
Supplement: Table S4 [file mmc7.xlsx]

## Sheet: Sheet1
Table S4. Statistics of PAR-CLIP signals from annotated mRNAs
gene_ID	transcript_id(s)	length	effective_length	expected_count	TPM	FPKM	TCevents	geneName	geneType	TCdensity
FBgn0000003	FBtr0081624	299	153.19	99	63.89	48.66	1002	7SLRNA:CR32864	ncRNA	6540.9
FBgn0000008	FBtr0071763,FBtr0071764,FBtr0100521,FBtr0342981	4665	4519.15	39	0.85	0.65	67	a	protein_coding	14.8258
FBgn0000017	FBtr0075357,FBtr0112790,FBtr0330130,FBtr0330131,FBtr0330132,FBtr0330133,FBtr0330134,FBtr0330135,FBtr0330136,FBtr0345369	7788.5	7642.65	4912.37	63.55	48.4	5607	Abl	protein_coding	733.646
FBgn0000018	FBtr0080168	1794	1648.15	528	31.67	24.12	198	abo	protein_coding	120.135
FBgn0000032	FBtr0085609,FBtr0085610	1944	1798.15	567	31.18	23.74	86	Acph-1	protein_coding	47.8269
FBgn0000036	FBtr0084619,FBtr0330310,FBtr0334916	6226.33	6080.48	0	0	0	22	nAChRalpha1	protein_coding	3.61814
FBgn0000042	FBtr0070822,FBtr0070823,FBtr0100662,FBtr0100663,FBtr0345894	1956.59	1810.74	79959	4365.92	3325.27	249	Act5C	protein_coding	137.513
FBgn0000043	FBtr0086029	1626	1480.15	59315	3962.07	3017.68	1697	Act42A	protein_coding	1146.51
FBgn0000044	FBtr0071519	1724	1578.15	10	0.63	0.48	61	Act57B	protein_coding	38.6529
FBgn0000045	FBtr0078478,FBtr0334090	1581	1435.15	0	0	0	210	Act79B	protein_coding	146.326
FBgn0000046	FBtr0082785,FBtr0082786,FBtr0346242	1567	1421.15	1	0.07	0.05	96	Act87E	protein_coding	67.5509
FBgn0000047	FBtr0083143	1595	1449.15	0	0	0	76	Act88F	protein_coding	52.4445
FBgn0000052	FBtr0079219,FBtr0079220,FBtr0079221	4301.74	4155.89	1276	30.36	23.12	354	Pfas	protein_coding	85.1803
FBgn0000053	FBtr0079431,FBtr0100353,FBtr0339663	2711.49	2565.64	842	32.45	24.71	28	Gart	protein_coding	10.9135
FBgn0000063	FBtr0083478,FBtr0331348	2115.78	1969.93	434	21.78	16.59	821	Mps1	protein_coding	416.766
FBgn0000064	FBtr0084994,FBtr0084995,FBtr0084999,FBtr0085000,FBtr0085001,FBtr0114544,FBtr0306657,FBtr0310660,FBtr0310661,FBtr0339614	1532	1386.15	2868.51	204.6	155.83	505	Ald1	protein_coding	364.318
FBgn0000077	FBtr0071331,FBtr0307281	1244.5	1098.65	164	14.76	11.24	38	amx	protein_coding	34.5879
FBgn0000083	FBtr0089517,FBtr0089518,FBtr0089519,FBtr0089520,FBtr0336797,FBtr0336798	1357.25	1211.4	4385.96	357.96	272.64	628	AnxB9	protein_coding	518.408
FBgn0000084	FBtr0070025,FBtr0301931	1245.45	1099.6	2724.85	245	186.61	61	AnxB10	protein_coding	55.4747
FBgn0000092	FBtr0070504	1013	867.15	2	0.23	0.17	40	dyw	protein_coding	46.1281
FBgn0000097	FBtr0077850,FBtr0077851,FBtr0330658,FBtr0330659,FBtr0330660	4523.28	4377.43	4988.05	112.66	85.81	2392	aop	protein_coding	546.439
FBgn0000100	FBtr0078481,FBtr0334113	1212.03	1066.18	20709	1920.4	1462.66	363	RpLP0	protein_coding	340.468
FBgn0000108	FBtr0070109,FBtr0307291,FBtr0307292,FBtr0307293,FBtr0307294,FBtr0307295	5615.45	5469.6	42	0.76	0.58	30	Appl	protein_coding	5.48486
FBgn0000115	FBtr0075517	863	717.15	1079	148.76	113.3	29	Arl1	protein_coding	40.4378
FBgn0000116	FBtr0076543,FBtr0076544,FBtr0076545,FBtr0076546,FBtr0112791,FBtr0331550,FBtr0345030	1733.34	1587.49	381	23.73	18.07	5	Argk1	protein_coding	3.14963
FBgn0000117	FBtr0089988,FBtr0089989,FBtr0089990,FBtr0089991,FBtr0089992,FBtr0332583	3122.23	2976.38	16094	534.61	407.18	1616	arm	protein_coding	542.941
FBgn0000119	FBtr0087702	6024	5878.15	599	10.08	7.67	506	arr	protein_coding	86.0815
FBgn0000121	FBtr0076599	1547	1401.15	6	0.42	0.32	404	Arr2	protein_coding	288.335
FBgn0000139	FBtr0084659,FBtr0084660,FBtr0306171	1415.01	1269.16	890	69.33	52.81	44	ash2	protein_coding	34.6686
FBgn0000140	FBtr0084692	6338	6192.15	692	11.05	8.42	465	asp	protein_coding	75.0951
FBgn0000146	FBtr0080165,FBtr0112793	2824.58	2678.73	2088	77.07	58.7	290	aub	protein_coding	108.26
FBgn0000150	FBtr0339146,FBtr0346150,FBtr0346611	580.62	434.78	7298	1659.58	1264	28	awd	protein_coding	64.4004
FBgn0000152	FBtr0074372	2575	2429.15	378.17	15.39	11.72	217	Axs	protein_coding	89.3317
FBgn0000163	FBtr0074388,FBtr0111000,FBtr0343763,FBtr0343764	7128.83	6982.98	511	7.24	5.51	106	baz	protein_coding	15.1798
FBgn0000173	FBtr0073855,FBtr0300566,FBtr0307296,FBtr0332843,FBtr0332844	1465.24	1319.39	4379	328.14	249.93	171	ben	protein_coding	129.605
FBgn0000181	FBtr0087782,FBtr0087783	1265.86	1120.01	20145	1778.31	1354.44	353	bic	protein_coding	315.176
FBgn0000182	FBtr0080803,FBtr0080804,FBtr0080805	3623.33	3477.48	0	0	0	16.2	BicC	protein_coding	4.65855
FBgn0000183	FBtr0081002,FBtr0305688,FBtr0330225,FBtr0330226	4188.76	4042.91	1156	28.27	21.53	510	BicD	protein_coding	126.147
FBgn0000212	FBtr0075523,FBtr0075524,FBtr0075525,FBtr0075526,FBtr0330160,FBtr0333580	5328.28	5182.43	1854	35.37	26.94	287	brm	protein_coding	55.3794
FBgn0000221	FBtr0070638	1450	1304.15	1083	82.1	62.53	16	brn	protein_coding	12.2685
FBgn0000228	FBtr0079084,FBtr0079085,FBtr0302567,FBtr0302568,FBtr0310624,FBtr0310625,FBtr0342939	3451.82	3305.97	827	24.73	18.84	279	Nin	protein_coding	84.3928
FBgn0000229	FBtr0080087,FBtr0300982,FBtr0302378	1550.84	1404.99	935	65.8	50.11	71	bsk	protein_coding	50.5342
FBgn0000233	FBtr0071379	2934	2788.15	1	0.04	0.03	38	btd	protein_coding	13.6291
FBgn0000239	FBtr0301342,FBtr0343875	2917.21	2771.36	1254.76	44.76	34.09	281	bur	protein_coding	101.394
FBgn0000244	FBtr0082119,FBtr0301093,FBtr0302382	3332.23	3186.38	110	3.41	2.6	619	by	protein_coding	194.264
FBgn0000246	FBtr0083194,FBtr0083195,FBtr0083196	2594	2448.15	196	7.92	6.03	218	c(3)G	protein_coding	89.0468
FBgn0000247	FBtr0085484,FBtr0346613	6637.99	6492.14	1994.73	30.38	23.14	863	ca	protein_coding	132.93
FBgn0000250	FBtr0080844,FBtr0080845,FBtr0080846,FBtr0080847,FBtr0337081	2101.01	1955.16	850	42.98	32.74	1349	cact	protein_coding	689.969
FBgn0000253	FBtr0088001,FBtr0088002,FBtr0304963,FBtr0304964,FBtr0345018	1794.46	1648.61	10506.4	630.09	479.9	510.75	Cam	protein_coding	309.806
FBgn0000256	FBtr0077511,FBtr0077512,FBtr0077513,FBtr0290077,FBtr0290078,FBtr0290079,FBtr0290080,FBtr0290081,FBtr0290082	4205.79	4059.94	966	23.52	17.92	937	capu	protein_coding	230.792
FBgn0000257	FBtr0074727,FBtr0074728,FBtr0331158	3097	2951.15	463	15.51	11.81	49	car	protein_coding	16.6037
FBgn0000259	FBtr0073558,FBtr0073560,FBtr0073561,FBtr0073562,FBtr0100540,FBtr0299569,FBtr0307896,FBtr0308084,FBtr0308085,FBtr0333204	2541.24	2395.39	2541	104.88	79.88	739	CkIIbeta	protein_coding	308.509
FBgn0000261	FBtr0075058	1993	1847.15	1585	84.84	64.62	141	Cat	protein_coding	76.3338
FBgn0000273	FBtr0079851,FBtr0079852,FBtr0335495	4863.26	4717.41	1317	27.6	21.02	758	Pka-C1	protein_coding	160.681
FBgn0000274	FBtr0085727,FBtr0335454	1349	1203.15	4	0.33	0.25	135	Pka-C2	protein_coding	112.205
FBgn0000283	FBtr0083126,FBtr0083127	4119.63	3973.78	3318	82.55	62.88	592	Cp190	protein_coding	148.977
FBgn0000286	FBtr0089647,FBtr0089648,FBtr0089649,FBtr0304887,FBtr0336835,FBtr0472669	3848	3702.15	380	10.15	7.73	166	Cf2	protein_coding	44.8388
FBgn0000289	FBtr0087526,FBtr0087527,FBtr0087528,FBtr0087529,FBtr0112795,FBtr0290034,FBtr0290035,FBtr0339960,FBtr0339961,FBtr0339962,FBtr0346946	4552.03	4406.18	2796	62.74	47.78	1168	cg	protein_coding	265.082
FBgn0000299	FBtr0079001,FBtr0079002,FBtr0079003	6012.35	5866.5	1130	19.04	14.5	12	Col4a1	protein_coding	2.04551
FBgn0000307	FBtr0080838,FBtr0080839,FBtr0321313,FBtr0475053	6567.58	6421.73	787.79	12.13	9.24	6251.5	chif	protein_coding	973.492
FBgn0000308	FBtr0079233,FBtr0079234,FBtr0079235,FBtr0079236,FBtr0309212,FBtr0309213	1295.81	1149.96	6500	558.85	425.64	948	chic	protein_coding	824.377
FBgn0000316	FBtr0070064,FBtr0070065	2110	1964.15	693	34.88	26.57	174	cin	protein_coding	88.5879
FBgn0000317	FBtr0080723,FBtr0080724,FBtr0343686,FBtr0343687	7198.23	7052.38	634	8.89	6.77	240	ck	protein_coding	34.0311
FBgn0000319	FBtr0074179,FBtr0074180,FBtr0074181,FBtr0074182,FBtr0112797,FBtr0112798,FBtr0339445	5610.31	5464.46	11842	214.26	163.19	5622	Chc	protein_coding	1028.83
FBgn0000326	FBtr0071687	1844	1698.15	291	16.94	12.9	54	clt	protein_coding	31.7993
FBgn0000337	FBtr0344723	1790	1644.15	22.23	1.34	1.02	56	cn	protein_coding	34.0602
FBgn0000339	FBtr0080848,FBtr0080849,FBtr0337082	849.82	703.97	1426	200.28	152.54	14	cni	protein_coding	19.8872
FBgn0000346	FBtr0073754,FBtr0333329	3024	2878.15	16	0.55	0.42	17	comt	protein_coding	5.90657
FBgn0000352	FBtr0089015,FBtr0336916	4550.42	4404.57	2032	45.61	34.74	594	cos	protein_coding	134.86
FBgn0000370	FBtr0081512,FBtr0081513,FBtr0332001,FBtr0332002	1923.83	1777.98	8920.52	496.05	377.81	1871.3	crc	protein_coding	1052.49
FBgn0000377	FBtr0070418	2332	2186.15	2286	103.39	78.74	123	crn	protein_coding	56.2633
FBgn0000382	FBtr0070378,FBtr0070379,FBtr0070380,FBtr0333260	4427.94	4282.09	1883	43.48	33.11	619	csw	protein_coding	144.556
FBgn0000384	FBtr0111126,FBtr0334157	2240.26	2094.41	2708.53	127.86	97.38	567	cta	protein_coding	270.721
FBgn0000392	FBtr0290322,FBtr0346452	4008.97	3863.12	277.11	7.09	5.4	87.6667	cup	protein_coding	22.6932
FBgn0000395	FBtr0071610	4329	4183.15	1028	24.3	18.51	1692	cv-2	protein_coding	404.48
FBgn0000404	FBtr0076075,FBtr0304650	2877.76	2731.91	2534	91.71	69.85	134	CycA	protein_coding	49.0499
FBgn0000405	FBtr0071911,FBtr0071913,FBtr0071914,FBtr0309858	2630.13	2484.28	9233	367.46	279.87	170	CycB	protein_coding	68.4303
FBgn0000412	FBtr0081987,FBtr0081988,FBtr0301524	1665.17	1519.32	5260	342.3	260.71	75	D1	protein_coding	49.3642
FBgn0000414	FBtr0075318,FBtr0305084,FBtr0305085,FBtr0305086,FBtr0330189,FBtr0330190,FBtr0333625,FBtr0333626	8196.04	8050.19	1435	17.62	13.42	478	Dab	protein_coding	59.3775
FBgn0000416	FBtr0085713,FBtr0085714	3365.18	3219.33	23202	712.56	542.72	3465	Sap-r	protein_coding	1076.31
FBgn0000422	FBtr0081166,FBtr0081167,FBtr0290291	1929	1783.15	2	0.11	0.08	4	Ddc	protein_coding	2.24322
FBgn0000426	FBtr0088010	467	321.17	512	157.62	120.05	55	SmF	protein_coding	171.249
FBgn0000447	FBtr0081890,FBtr0300442	1366.18	1220.33	765	61.98	47.21	36	Dhod	protein_coding	29.5002
FBgn0000448	FBtr0088366,FBtr0088368,FBtr0112799,FBtr0306345,FBtr0330609,FBtr0452140	5439.07	5293.22	5.85	0.11	0.08	48	Hr3	protein_coding	9.0682
FBgn0000454	FBtr0082831,FBtr0082832,FBtr0082833,FBtr0345229	2034.56	1888.71	1068	55.91	42.58	43	Dip-B	protein_coding	22.7669
FBgn0000455	FBtr0082597,FBtr0344982	1753.74	1607.89	955	58.72	44.73	28	Dip-C	protein_coding	17.4141
FBgn0000464	FBtr0081260,FBtr0112800,FBtr0305950,FBtr0331239,FBtr0331240,FBtr0331241,FBtr0331242	7932.01	7786.16	664	8.43	6.42	408.946	Lar	protein_coding	52.5222
FBgn0000479	FBtr0070509,FBtr0070511,FBtr0070512,FBtr0070513,FBtr0070515,FBtr0070517,FBtr0070518,FBtr0070519,FBtr0070520,FBtr0070521,FBtr0070522,FBtr0333312,FBtr0333313,FBtr0333314,FBtr0333315,FBtr0333316,FBtr0333317	3632.3	3486.45	350	9.93	7.56	263	dnc	protein_coding	75.4349
FBgn0000482	FBtr0070269	3161	3015.15	1907	62.53	47.63	338	dor	protein_coding	112.101
FBgn0000499	FBtr0073454	2844	2698.15	796	29.17	22.22	81	dsh	protein_coding	30.0206
FBgn0000520	FBtr0070487	2002	1856.15	298	15.87	12.09	127	dwg	protein_coding	68.4212
FBgn0000524	FBtr0070914	3828	3682.15	740	19.87	15.13	118	dx	protein_coding	32.0465
FBgn0000535	FBtr0073955,FBtr0111009,FBtr0303285,FBtr0303286,FBtr0310014,FBtr0310015,FBtr0310016	6515.16	6369.31	581	9.02	6.87	519	eag	protein_coding	81.4845
FBgn0000536	FBtr0074211,FBtr0074212,FBtr0074214,FBtr0308617,FBtr0308618,FBtr0308619,FBtr0343519,FBtr0343520	2365.76	2219.91	1023	45.56	34.7	54	eas	protein_coding	24.3253
FBgn0000541	FBtr0072521,FBtr0072522,FBtr0072523,FBtr0301348,FBtr0301349,FBtr0332101,FBtr0332102,FBtr0332103,FBtr0332104	8270.9	8125.05	3120	37.97	28.92	17695	E(bx)	protein_coding	2177.83
FBgn0000542	FBtr0070606,FBtr0112801,FBtr0112802	6681	6535.15	50	0.76	0.58	29	ec	protein_coding	4.43754
FBgn0000543	FBtr0072903	2204	2058.15	1066	51.21	39	20	ecd	protein_coding	9.71746
FBgn0000546	FBtr0086008,FBtr0086009,FBtr0086010,FBtr0086011,FBtr0086012,FBtr0302439	4570.69	4424.84	671	14.99	11.42	942	EcR	protein_coding	212.889
FBgn0000547	FBtr0077465,FBtr0334265,FBtr0334266	5553.26	5407.41	33.21	0.61	0.46	17	ed	protein_coding	3.14383
FBgn0000557	FBtr0085832,FBtr0085833,FBtr0085834,FBtr0085835	2591	2445.15	21	0.85	0.65	31	eEF1alpha2	protein_coding	12.6782
FBgn0000559	FBtr0085911,FBtr0085912,FBtr0332966	2788.95	2643.1	117810	4406.88	3356.47	13105	eEF2	protein_coding	4958.19
FBgn0000562	FBtr0114586,FBtr0343272	4013.08	3867.23	1691	43.23	32.93	306	egl	protein_coding	79.1264
FBgn0000567	FBtr0075202,FBtr0075203,FBtr0075204,FBtr0100411,FBtr0305796	5084.08	4938.23	1147	22.96	17.49	119	Eip74EF	protein_coding	24.0977
FBgn0000568	FBtr0075148,FBtr0075149,FBtr0075150,FBtr0075151,FBtr0306813,FBtr0306814,FBtr0347013	4832.42	4686.57	1337	28.21	21.48	1783	Eip75B	protein_coding	380.449
FBgn0000575	FBtr0072578	2049	1903.15	1828	94.97	72.33	120	emc	protein_coding	63.0534
FBgn0000578	FBtr0086582,FBtr0086583,FBtr0086584,FBtr0100174,FBtr0100176,FBtr0114623,FBtr0340450	4238.47	4092.62	11687	282.34	215.04	451	ena	protein_coding	110.198
FBgn0000579	FBtr0077905,FBtr0077906,FBtr0077907,FBtr0077908,FBtr0077909,FBtr0302115	1840.97	1695.12	6423.63	374.67	285.36	346	Eno	protein_coding	204.115
FBgn0000581	FBtr0088139,FBtr0088140,FBtr0330621,FBtr0330622,FBtr0330623	9329.17	9183.32	1893	20.38	15.52	4913	E(Pc)	protein_coding	534.992
FBgn0000611	FBtr0074135,FBtr0074137,FBtr0333322,FBtr0333323	2463.15	2317.3	1426	60.84	46.34	199	exd	protein_coding	85.8758
FBgn0000615	FBtr0086242,FBtr0086243,FBtr0086244,FBtr0302285	2600.77	2454.91	284.89	11.47	8.74	43	exu	protein_coding	17.5159
FBgn0000629	FBtr0076279,FBtr0273338,FBtr0334067	2465.73	2319.88	663	28.26	21.52	100	E(z)	protein_coding	43.1057
FBgn0000633	FBtr0087625,FBtr0339940	5879	5733.15	7	0.12	0.09	90	tei	protein_coding	15.6982
FBgn0000635	FBtr0070665,FBtr0070666,FBtr0070667,FBtr0336882,FBtr0336884,FBtr0343523,FBtr0343524	4031.48	3885.63	37	0.94	0.72	392	Fas2	protein_coding	100.885
FBgn0000639	FBtr0075749,FBtr0075750,FBtr0339515	3423	3277.15	0	0	0	1509	Fbp1	protein_coding	460.461
FBgn0000662	FBtr0087647,FBtr0087648,FBtr0304696,FBtr0304697	2527.28	2381.43	2276	94.49	71.97	426	fl(2)d	protein_coding	178.884
FBgn0000667	FBtr0070343,FBtr0070344,FBtr0070345,FBtr0303048,FBtr0310657,FBtr0310658,FBtr0310659,FBtr0333801,FBtr0333802	3499.97	3354.12	4397.84	129.64	98.74	151.4	Actn	protein_coding	45.1385
FBgn0000709	FBtr0077192	4827	4681.15	2178	46	35.04	875	fliI	protein_coding	186.92
FBgn0000711	FBtr0071446,FBtr0071447,FBtr0333305,FBtr0474146	2460.81	2314.96	2484	106.09	80.8	194	flw	protein_coding	83.8027
FBgn0000719	FBtr0077342,FBtr0100538,FBtr0333179,FBtr0333180,FBtr0333181,FBtr0333182	3371.78	3225.93	1492	45.73	34.83	1093	fog	protein_coding	338.817
FBgn0000721	FBtr0089304,FBtr0089306,FBtr0089307,FBtr0089308,FBtr0089309,FBtr0089310,FBtr0089312,FBtr0100363,FBtr0301399,FBtr0446099,FBtr0473363,FBtr0473364,FBtr0473365	4541.19	4395.34	448	10.08	7.68	523	for	protein_coding	118.99
FBgn0000723	FBtr0082051,FBtr0082052,FBtr0082053,FBtr0082054,FBtr0333295,FBtr0333296,FBtr0479757	3481.41	3335.56	1437.29	42.6	32.45	3754	FER	protein_coding	1125.45
FBgn0000810	FBtr0070396	3052	2906.15	667	22.69	17.28	1106	fs(1)K10	protein_coding	380.572
FBgn0000928	FBtr0070484	3502	3356.15	587	17.29	13.17	245	fs(1)Yb	protein_coding	73.0003
FBgn0000964	FBtr0301669,FBtr0329891	3492	3346.15	16	0.47	0.36	59	tj	protein_coding	17.6322
FBgn0001075	FBtr0077478	16852	16706.2	1	0.01	0	124	ft	protein_coding	7.42242
FBgn0001078	FBtr0075086,FBtr0075087,FBtr0304627,FBtr0347045	5515.95	5370.1	701.06	12.91	9.83	539.5	ftz-f1	protein_coding	100.464
FBgn0001079	FBtr0074602	3251	3105.15	924.54	29.44	22.42	187	fu	protein_coding	60.2225
FBgn0001084	FBtr0079712,FBtr0331992	1547	1401.15	111	7.83	5.97	235	fy	protein_coding	167.719
FBgn0001085	FBtr0075743,FBtr0330102	3817	3671.15	223	6.01	4.57	141	fz	protein_coding	38.4076
FBgn0001086	FBtr0080833	1996	1850.15	1764	94.27	71.8	75	fzy	protein_coding	40.5373
FBgn0001087	FBtr0073842,FBtr0331709,FBtr0331710	3962.24	3816.39	1400	36.27	27.62	263	g	protein_coding	68.9133
FBgn0001091	FBtr0088903,FBtr0100479	1330.53	1184.68	4490	374.72	285.4	275	Gapdh1	protein_coding	232.13
FBgn0001092	FBtr0074112,FBtr0332618	1377	1231.15	495	39.75	30.28	204	Gapdh2	protein_coding	165.699
FBgn0001098	FBtr0089496,FBtr0089497,FBtr0089498,FBtr0335205	2155.14	2009.29	387	19.04	14.5	46	Gdh	protein_coding	22.8937
FBgn0001099	FBtr0091757,FBtr0334082,FBtr0346516	1022	876.15	105	11.85	9.02	121	gdl	protein_coding	138.104
FBgn0001104	FBtr0076934	2067	1921.15	6818	350.88	267.25	1281	Galphai	protein_coding	666.788
FBgn0001105	FBtr0074107,FBtr0074108,FBtr0074110,FBtr0074111,FBtr0331597,FBtr0346794	3752.04	3606.19	7561	207.3	157.89	1509	Gbeta13F	protein_coding	418.447
FBgn0001108	FBtr0075756	4550	4404.15	1185	26.6	20.26	78	DCTN1-p150	protein_coding	17.7106
FBgn0001114	FBtr0079727,FBtr0307091	3260.35	3114.5	53900	1711.06	1303.21	475	Glt	protein_coding	152.512
FBgn0001122	FBtr0088264,FBtr0088265,FBtr0088266,FBtr0088267,FBtr0088268,FBtr0088269,FBtr0088270,FBtr0088271,FBtr0088272,FBtr0333064	4514.27	4368.42	1116	25.26	19.24	53	Galphao	protein_coding	12.1325
FBgn0001123	FBtr0072142,FBtr0072143,FBtr0072144,FBtr0301411,FBtr0343279	1662.88	1517.03	1123	73.19	55.74	187	Galphas	protein_coding	123.267
FBgn0001124	FBtr0087231,FBtr0087232	1683	1537.15	1165	74.93	57.07	658	Got1	protein_coding	428.065
FBgn0001133	FBtr0071548	1894	1748.15	870	49.2	37.48	17	grau	protein_coding	9.72457
FBgn0001137	FBtr0079708	1718	1572.15	828.28	52.09	39.67	115	grk	protein_coding	73.1482
FBgn0001139	FBtr0084962,FBtr0084963,FBtr0084964,FBtr0084965,FBtr0084966,FBtr0302951,FBtr0302952,FBtr0305047,FBtr0337057,FBtr0339900	3762.52	3616.67	3125.56	85.44	65.08	272	gro	protein_coding	75.2073
FBgn0001142	FBtr0078114,FBtr0078115,FBtr0300568	1953.62	1807.77	2239	122.45	93.27	513	Gs1	protein_coding	283.775
FBgn0001149	FBtr0082607,FBtr0100410	826.29	680.44	326	47.37	36.08	104	GstD1	protein_coding	152.842
FBgn0001150	FBtr0070460	1780	1634.15	15	0.91	0.69	81	gt	protein_coding	49.5671
FBgn0001168	FBtr0076569,FBtr0100153	2142.09	1996.24	1936	95.89	73.03	135	h	protein_coding	67.6271
FBgn0001169	FBtr0083914,FBtr0083915,FBtr0083916,FBtr0083917	5048.64	4902.79	1500	30.25	23.04	802	H	protein_coding	163.58
FBgn0001179	FBtr0076253,FBtr0114599	2511	2365.15	514	21.49	16.37	303	hay	protein_coding	128.11
FBgn0001186	FBtr0071361,FBtr0071362,FBtr0333335	3455.6	3309.75	7025	209.85	159.83	3769	Hex-A	protein_coding	1138.76
FBgn0001189	FBtr0070270,FBtr0333115	2596.49	2450.64	1991.9	80.36	61.21	1224	hfw	protein_coding	499.461
FBgn0001197	FBtr0085062,FBtr0334311	927.65	781.8	5535	699.98	533.14	102	His2Av	protein_coding	130.468
FBgn0001202	FBtr0081180	2317	2171.15	619	28.19	21.47	476	hook	protein_coding	219.239
FBgn0001206	FBtr0071511	4696	4550.15	606	13.17	10.03	253	Hmr	protein_coding	55.6026
FBgn0001215	FBtr0085298,FBtr0085299,FBtr0085300,FBtr0085301,FBtr0085302,FBtr0085303	1981.85	1836	5845	314.76	239.73	1581	Hrb98DE	protein_coding	861.111
FBgn0001216	FBtr0075761,FBtr0075762,FBtr0075763	2440.67	2294.82	0	0	0	30	Hsc70-1	protein_coding	13.0729
FBgn0001217	FBtr0082707	2174	2028.15	1	0.05	0.04	57	Hsc70-2	protein_coding	28.1044
FBgn0001218	FBtr0073608,FBtr0073609,FBtr0073610,FBtr0073611,FBtr0345166	3014.32	2868.47	33218	1144.95	872.04	5437	Hsc70-3	protein_coding	1895.44
FBgn0001220	FBtr0087568,FBtr0339969	2791	2645.15	5422	202.66	154.36	679	Hsc70-5	protein_coding	256.696
FBgn0001222	FBtr0086782,FBtr0110964,FBtr0110965,FBtr0110966	2792.07	2646.22	1148	42.89	32.67	686	Hsf	protein_coding	259.238
FBgn0001223	FBtr0100558,FBtr0100559	972.18	826.33	142.09	17	12.95	180	Hsp22	protein_coding	217.831
FBgn0001225	FBtr0076496,FBtr0346539	959.86	814.01	438	53.2	40.52	86	Hsp26	protein_coding	105.65
FBgn0001226	FBtr0076454,FBtr0346541	1220	1074.15	453	41.7	31.76	44	Hsp27	protein_coding	40.9626
FBgn0001227	FBtr0076495	1733	1587.15	27.07	1.69	1.28	54	Hsp67Ba	protein_coding	34.0232
FBgn0001228	FBtr0100653,FBtr0100655,FBtr0303473,FBtr0303474	541.96	396.13	3.91	0.98	0.74	90	CG4456	protein_coding	227.198
FBgn0001230	FBtr0084589	2231	2085.15	742	35.18	26.8	894	Hsp68	protein_coding	428.746
FBgn0001233	FBtr0073040,FBtr0332873	2713.31	2567.46	57063	2197.42	1673.65	8939	Hsp83	protein_coding	3481.65
FBgn0001234	FBtr0084057,FBtr0084058,FBtr0084059,FBtr0309958,FBtr0332373,FBtr0334316,FBtr0346801	1742.9	1597.05	822	50.89	38.76	24867	lncRNA:Hsromega	ncRNA	15570.6
FBgn0001247	FBtr0273273	3439	3293.15	1071	32.15	24.49	929	Ide	protein_coding	282.101
FBgn0001248	FBtr0076667,FBtr0076668,FBtr0076669,FBtr0076670,FBtr0076671,FBtr0076673,FBtr0114548,FBtr0114549,FBtr0333058	1765.31	1619.46	2256	137.73	104.9	117	Idh	protein_coding	72.2463
FBgn0001250	FBtr0074357,FBtr0301352,FBtr0301353,FBtr0301354	5649	5503.15	73	1.31	1	54	if	protein_coding	9.81256
FBgn0001253	FBtr0076606,FBtr0076607,FBtr0333057	6043	5897.15	1	0.02	0.01	74	ImpE1	protein_coding	12.5484
FBgn0001255	FBtr0310412	1094	948.15	39	4.07	3.1	334	ImpE3	protein_coding	352.265
FBgn0001257	FBtr0073248,FBtr0073249,FBtr0073250,FBtr0333569	2040.54	1894.68	8383.73	437.49	333.21	8060	ImpL2	protein_coding	4254.02
FBgn0001258	FBtr0077008,FBtr0332065,FBtr0332066,FBtr0332067	1391	1245.15	1561	123.95	94.41	852	Ldh	protein_coding	684.255
FBgn0001291	FBtr0088410,FBtr0088411,FBtr0330606	1525	1379.15	2703	193.78	147.59	167	Jra	protein_coding	121.089
FBgn0001296	FBtr0082666,FBtr0302563	2236.32	2090.47	65	3.07	2.34	109	kar	protein_coding	52.1414
FBgn0001297	FBtr0099988,FBtr0099989,FBtr0099990,FBtr0290076,FBtr0339165	3297.8	3151.95	16936	531.25	404.62	9290	kay	protein_coding	2947.38
FBgn0001301	FBtr0081042,FBtr0081043	5476	5330.15	682	12.65	9.64	197	kel	protein_coding	36.9596
FBgn0001308	FBtr0087184	3718	3572.15	4637	128.34	97.75	643	Khc	protein_coding	180.004
FBgn0001316	FBtr0072565,FBtr0110818,FBtr0112807,FBtr0112808,FBtr0333850,FBtr0333851,FBtr0333852,FBtr0343526,FBtr0343527	6036.78	5890.93	2154	36.15	27.53	1449	klar	protein_coding	245.971
FBgn0001324	FBtr0074884,FBtr0304716	7740	7594.15	1438	18.72	14.26	940	kto	protein_coding	123.779
FBgn0001330	FBtr0070419,FBtr0342769	3818.29	3672.44	492.36	13.26	10.1	989	kz	protein_coding	269.303
FBgn0001341	FBtr0070119	3680	3534.15	562	15.72	11.97	437	Mybbp1A	protein_coding	123.651
FBgn0001404	FBtr0070439,FBtr0070440,FBtr0340091	3341.49	3195.64	1382	42.76	32.57	276	egh	protein_coding	86.3677
FBgn0001565	FBtr0077221,FBtr0343853	1970.83	1824.98	2332	126.34	96.22	151	Hlc	protein_coding	82.7406
FBgn0001612	FBtr0073841	3571	3425.15	266.43	7.69	5.86	1064	Grip91	protein_coding	310.643
FBgn0001624	FBtr0073483,FBtr0073484,FBtr0073485,FBtr0073486,FBtr0073487,FBtr0073488,FBtr0073489,FBtr0073490,FBtr0073491,FBtr0073492,FBtr0112812,FBtr0112813,FBtr0301288,FBtr0301289,FBtr0302114,FBtr0308088,FBtr0308089,FBtr0330390,FBtr0333261,FBtr0333262,FBtr0333263	4702.98	4557.13	597	12.95	9.87	668	dlg1	protein_coding	146.583
FBgn0001941	FBtr0079179,FBtr0332599	1781.99	1636.14	3465	209.39	159.48	86	ifc	protein_coding	52.5627
FBgn0001942	FBtr0079175,FBtr0079176,FBtr0079177,FBtr0079178,FBtr0307068,FBtr0331201	1699.52	1553.67	21987	1399.17	1065.67	2051	eIF4A	protein_coding	1320.1
FBgn0001961	FBtr0080569,FBtr0080570	1693.77	1547.92	6319	403.61	307.41	259	Arpc1	protein_coding	167.321
FBgn0001965	FBtr0080541	5635	5489.15	1297	23.36	17.79	404	Sos	protein_coding	73.5997
FBgn0001977	FBtr0080725	2358	2212.15	2329.73	104.12	79.31	728	CIAPIN1	protein_coding	329.092
FBgn0001978	FBtr0080705,FBtr0080706,FBtr0332473,FBtr0332474	4125.86	3980.01	1782	44.27	33.72	930	stc	protein_coding	233.668
FBgn0001986	FBtr0080760	3585	3439.15	1046	30.07	22.9	267	Mtr4	protein_coding	77.6355
FBgn0001987	FBtr0080765,FBtr0080767,FBtr0080768,FBtr0080769,FBtr0343721	3975	3829.15	64	1.65	1.26	185	Gli	protein_coding	48.3136
FBgn0001990	FBtr0080764,FBtr0331282	1722.1	1576.24	304	19.07	14.52	917	wek	protein_coding	581.764
FBgn0001991	FBtr0332021,FBtr0332022,FBtr0332023,FBtr0332024,FBtr0332025,FBtr0479784,FBtr0479785,FBtr0479786,FBtr0479787,FBtr0479788	8764.17	8618.32	19	0.22	0.17	54	Ca-alpha1D	protein_coding	6.26572
FBgn0001994	FBtr0080854,FBtr0343814	4123.04	3977.19	2681	66.65	50.76	335	crp	protein_coding	84.2303
FBgn0002021	FBtr0081177	1708	1562.15	460	29.11	22.17	282	l(2)37Bb	protein_coding	180.52
FBgn0002022	FBtr0081143	1698	1552.15	950	60.51	46.09	213	Catsup	protein_coding	137.229
FBgn0002031	FBtr0081164,FBtr0081165,FBtr0346428	1362.06	1216.21	1700	138.2	105.26	18	Phb1	protein_coding	14.8001
FBgn0002044	FBtr0081244,FBtr0081245,FBtr0331325,FBtr0331326	4034.1	3888.25	1911	48.59	37.01	835	swm	protein_coding	214.75
FBgn0002069	FBtr0087784,FBtr0332882,FBtr0339391	1975.32	1829.47	2958.2	159.87	121.76	1634	AspRS	protein_coding	893.155
FBgn0002121	FBtr0078166,FBtr0078167,FBtr0078168,FBtr0078169,FBtr0078170,FBtr0078171,FBtr0306589,FBtr0306590,FBtr0306591,FBtr0306592,FBtr0330655	5139.63	4993.78	1555	30.79	23.45	11067	l(2)gl	protein_coding	2216.16
FBgn0002183	FBtr0072864,FBtr0072865	3595.95	3450.1	7868	225.47	171.73	1173	dre4	protein_coding	339.99
FBgn0002284	FBtr0075360	944	798.15	1779	220.37	167.84	83	Prosbeta6	protein_coding	103.99
FBgn0002413	FBtr0085742,FBtr0085743,FBtr0085744,FBtr0334548,FBtr0473370	3387.43	3241.58	3676	112.12	85.4	934	dco	protein_coding	288.131
FBgn0002431	FBtr0082090,FBtr0339599	9077	8931.15	4312	47.73	36.36	11408	hyd	protein_coding	1277.33
FBgn0002441	FBtr0085175	5398	5252.15	1594	30.01	22.85	165	l(3)mbt	protein_coding	31.4157
FBgn0002466	FBtr0075970,FBtr0332643	6076.04	5930.19	5622	93.73	71.39	2023	sti	protein_coding	341.136
FBgn0002521	FBtr0089204,FBtr0089205	2175.85	2030	602	29.32	22.33	2493	pho	protein_coding	1228.08
FBgn0002524	FBtr0080738,FBtr0343735	2597.42	2451.57	3889	156.84	119.46	263	lace	protein_coding	107.278
FBgn0002525	FBtr0079100,FBtr0307058,FBtr0307059,FBtr0346460	3129.24	2983.39	12658	419.49	319.5	78	Lam	protein_coding	26.1448
FBgn0002526	FBtr0077014	11690	11544.1	45966	393.68	299.84	6843	LanA	protein_coding	592.768
FBgn0002542	FBtr0081758	3543	3397.15	1500	43.66	33.25	413	lds	protein_coding	121.572
FBgn0002543	FBtr0077941,FBtr0329985	6206	6060.15	1310.17	21.38	16.28	629	robo2	protein_coding	103.793
FBgn0002552	FBtr0088651	3654	3508.15	931.43	26.25	19.99	4	lin	protein_coding	1.1402
FBgn0002565	FBtr0089324,FBtr0345352	2304	2158.15	5	0.23	0.17	47	Lsp2	protein_coding	21.7779
FBgn0002566	FBtr0111123,FBtr0111125,FBtr0333519,FBtr0344082	2887.76	2741.91	1809	65.23	49.68	2335	lt	protein_coding	851.596
FBgn0002579	FBtr0070155,FBtr0070156,FBtr0070157,FBtr0070158,FBtr0345321	500.22	354.39	29687	8282.32	6308.17	488	RpL36	protein_coding	1377.01
FBgn0002590	FBtr0074406,FBtr0343292,FBtr0343293,FBtr0345132	823.28	677.43	19433	2836.19	2160.17	248	RpS5a	protein_coding	366.089
FBgn0002593	FBtr0078056,FBtr0331932	605.29	459.44	22614	4866.41	3706.47	155	RpLP1	protein_coding	337.367
FBgn0002622	FBtr0084410,FBtr0346349	862.45	716.6	82770	11419.9	8697.86	499	RpS3	protein_coding	696.344
FBgn0002626	FBtr0085592,FBtr0085593,FBtr0085594,FBtr0114555	525.06	379.22	13900	3623.99	2760.18	136	RpL32	protein_coding	358.631
FBgn0002638	FBtr0077074,FBtr0077075,FBtr0077076	2175.28	2029.43	4699	228.93	174.36	62	Rcc1	protein_coding	30.5505
FBgn0002641	FBtr0077306,FBtr0344987	2782.16	2636.31	477	17.89	13.62	131	mal	protein_coding	49.6907
FBgn0002643	FBtr0087596,FBtr0087597,FBtr0087598,FBtr0339956	6410.71	6264.86	2942	46.43	35.36	666	mam	protein_coding	106.307
FBgn0002645	FBtr0085875,FBtr0085876,FBtr0334299	4704.39	4558.54	5687	123.34	93.94	4202	Map205	protein_coding	921.786
FBgn0002707	FBtr0070656,FBtr0343574	3491	3345.15	218.3	6.45	4.91	670	mei-9	protein_coding	200.29
FBgn0002709	FBtr0100639,FBtr0100640,FBtr0299823,FBtr0303847	5020.02	4874.17	419.03	8.5	6.47	1827.47	mei-218	protein_coding	374.929
FBgn0002715	FBtr0071761,FBtr0342979	1594	1448.15	203	13.86	10.56	59	mei-S332	protein_coding	40.7416
FBgn0002716	FBtr0086461	2300	2154.15	145.52	6.68	5.09	418.857	mei-W68	protein_coding	194.442
FBgn0002719	FBtr0082660,FBtr0082661,FBtr0330025	2382.4	2236.55	1581	69.89	53.23	513	Men	protein_coding	229.371
FBgn0002723	FBtr0073521,FBtr0343585	3887.96	3742.11	397	10.49	7.99	138	Met	protein_coding	36.8776
FBgn0002736	FBtr0071569	1103	957.15	1617.01	167.03	127.22	70	mago	protein_coding	73.1338
FBgn0002774	FBtr0086031,FBtr0100576	4043.73	3897.88	1834	46.52	35.43	4489	mle	protein_coding	1151.65
FBgn0002775	FBtr0076926	1970	1824.15	258	13.98	10.65	55	msl-3	protein_coding	30.151
FBgn0002778	FBtr0075626,FBtr0075627,FBtr0114529	2491	2345.15	649	27.36	20.84	16	mnd	protein_coding	6.82259
FBgn0002780	FBtr0085874,FBtr0310268	1955.28	1809.43	4242	231.79	176.54	1592	mod	protein_coding	879.835
FBgn0002781	FBtr0084060,FBtr0084061,FBtr0084062,FBtr0084063,FBtr0084064,FBtr0084065,FBtr0084066,FBtr0084067,FBtr0084068,FBtr0084069,FBtr0084070,FBtr0084071,FBtr0084072,FBtr0084073,FBtr0084074,FBtr0084075,FBtr0084077,FBtr0084078,FBtr0114359,FBtr0114360,FBtr0114361,FBtr0343765	1917.24	1771.39	5755.02	321.22	244.65	493.33	mod(mdg4)	protein_coding	278.499
FBgn0002783	FBtr0083238,FBtr0302550	3961.1	3815.25	6272	162.53	123.79	1190	mor	protein_coding	311.906
FBgn0002787	FBtr0072290,FBtr0330237,FBtr0332921	1456	1310.15	2270	171.3	130.47	150	Rpn8	protein_coding	114.491
FBgn0002791	FBtr0072156	2555	2409.15	508	20.85	15.88	182	mr	protein_coding	75.5453
FBgn0002868	FBtr0082158,FBtr0334686	336.13	190.32	107	55.59	42.34	2616	MtnA	protein_coding	13745.3
FBgn0002872	FBtr0072856,FBtr0072857,FBtr0301465	4086.46	3940.61	725	18.19	13.85	314	mu2	protein_coding	79.6831
FBgn0002873	FBtr0308325,FBtr0308326,FBtr0308327,FBtr0308328,FBtr0308329,FBtr0332621,FBtr0332622	6946.76	6800.91	1577.03	22.93	17.46	1315	mud	protein_coding	193.356
FBgn0002878	FBtr0073817	4868	4722.15	593	12.42	9.46	30	mus101	protein_coding	6.35304
FBgn0002887	FBtr0100473,FBtr0346117	3845	3699.15	405	10.82	8.24	1632	mus201	protein_coding	441.182
FBgn0002891	FBtr0088831	6750	6604.15	996.4	14.92	11.36	11142	PolZ1	protein_coding	1687.12
FBgn0002899	FBtr0076689	3364	3218.15	574.94	17.66	13.45	34	mus301	protein_coding	10.5651
FBgn0002901	FBtr0075122	2816	2670.15	77	2.85	2.17	225	mus304	protein_coding	84.2649
FBgn0002905	FBtr0082662	6420	6274.15	757.24	11.93	9.09	5069	PolQ	protein_coding	807.918
FBgn0002906	FBtr0082434	4806	4660.15	435	9.23	7.03	193	Blm	protein_coding	41.415
FBgn0002909	FBtr0076839,FBtr0299690,FBtr0344453	4020.78	3874.93	169.71	4.33	3.3	126.5	mus312	protein_coding	32.6458
FBgn0002914	FBtr0074169,FBtr0074170,FBtr0074171,FBtr0074173	2792.38	2646.53	2805.29	104.8	79.82	149	Myb	protein_coding	56.3001
FBgn0002921	FBtr0089509,FBtr0089510,FBtr0089511,FBtr0089512,FBtr0089513,FBtr0089514,FBtr0089515,FBtr0089516,FBtr0300191,FBtr0333324,FBtr0333325	3928.36	3782.51	9879	258.22	196.67	1295	Atpalpha	protein_coding	342.365
FBgn0002932	FBtr0082001,FBtr0082002,FBtr0082003,FBtr0082004,FBtr0300414	3744.52	3598.67	467	12.83	9.77	7	neur	protein_coding	1.94516
FBgn0002945	FBtr0075039,FBtr0332649,FBtr0332650	4986.34	4840.49	31	0.63	0.48	332	nkd	protein_coding	68.5881
FBgn0002948	FBtr0073516,FBtr0340297	2297.6	2151.75	115.75	5.32	4.05	46	nod	protein_coding	21.3779
FBgn0002973	FBtr0079821,FBtr0079822,FBtr0339526	3309	3163.15	174	5.44	4.14	103	numb	protein_coding	32.5625
FBgn0002989	FBtr0077673	2878	2732.15	172.19	6.23	4.75	3	okr	protein_coding	1.09804
FBgn0003015	FBtr0081954,FBtr0081956	2869	2723.15	84	3.05	2.32	1264	osk	protein_coding	464.168
FBgn0003016	FBtr0114465,FBtr0301494,FBtr0301495,FBtr0301496	6239	6093.15	75	1.22	0.93	140.5	osp	protein_coding	23.0587
FBgn0003023	FBtr0071236,FBtr0071237,FBtr0071238,FBtr0333146,FBtr0333147	3138.6	2992.75	0	0	0	40	otu	protein_coding	13.3656
FBgn0003028	FBtr0070738,FBtr0070739,FBtr0070740,FBtr0100408,FBtr0301914	6606	6460.15	4	0.06	0.05	192	ovo	protein_coding	29.7207
FBgn0003041	FBtr0076771,FBtr0076772,FBtr0076773,FBtr0076774,FBtr0112817,FBtr0306647	3687.4	3541.55	1446	40.37	30.75	650	pbl	protein_coding	183.535
FBgn0003044	FBtr0086735,FBtr0329998	3954.16	3808.31	935	24.27	18.49	995	Pcl	protein_coding	261.271
FBgn0003048	FBtr0332381,FBtr0342766,FBtr0344153	12110.3	11964.5	2235.64	18.47	14.07	6420	pcx	protein_coding	536.589
FBgn0003053	FBtr0070680,FBtr0100265	7007.03	6861.18	176	2.54	1.93	21	peb	protein_coding	3.0607
FBgn0003067	FBtr0086701	2486	2340.15	1667.5	70.45	53.66	53	Pepck1	protein_coding	22.6481
FBgn0003071	FBtr0088420,FBtr0088421,FBtr0088422,FBtr0304925,FBtr0333067	3249.23	3103.38	1368	43.58	33.19	498	Pfk	protein_coding	160.47
FBgn0003074	FBtr0088679,FBtr0088680,FBtr0088681	2281.88	2136.03	1314	60.82	46.32	316	Pgi	protein_coding	147.938
FBgn0003076	FBtr0075492	1843	1697.15	358	20.86	15.88	131	Pgm1	protein_coding	77.1882
FBgn0003079	FBtr0070401,FBtr0344007	3247	3101.15	1211	38.61	29.41	375	Raf	protein_coding	120.923
FBgn0003082	FBtr0088838,FBtr0088839	1738.74	1592.89	854.58	53.04	40.4	109	phr	protein_coding	68.4291
FBgn0003089	FBtr0075003,FBtr0075004,FBtr0075005,FBtr0075007,FBtr0075008,FBtr0075009,FBtr0075010,FBtr0075011,FBtr0075012,FBtr0075013,FBtr0333897	1588.38	1442.53	5.01	0.34	0.26	61	pip	protein_coding	42.2868
FBgn0003093	FBtr0085359,FBtr0301516,FBtr0339149,FBtr0339150	5401.94	5256.09	1047	19.69	15	636	Pkc98E	protein_coding	121.002
FBgn0003116	FBtr0070389	1638	1492.15	272	18.02	13.73	10	pn	protein_coding	6.70174
FBgn0003117	FBtr0083220,FBtr0083221,FBtr0335426,FBtr0335427	2851.26	2705.41	5111	186.78	142.26	843	pnr	protein_coding	311.598
FBgn0003118	FBtr0089715,FBtr0089716,FBtr0089717,FBtr0334554	3925.1	3779.25	6130	160.37	122.14	2725	pnt	protein_coding	721.043
FBgn0003124	FBtr0074839,FBtr0100318	2401.74	2255.89	1857	81.39	61.99	17	polo	protein_coding	7.53583
FBgn0003132	FBtr0074017	1892	1746.15	7	0.4	0.3	47	Pp1-13C	protein_coding	26.9164
FBgn0003134	FBtr0084642,FBtr0334334	2295.18	2149.33	1826	84	63.98	194	Pp1alpha-96A	protein_coding	90.2607
FBgn0003137	FBtr0300337,FBtr0301837,FBtr0301838,FBtr0301839	8427.06	8281.21	485	5.79	4.41	1202	Ppn	protein_coding	145.148
FBgn0003139	FBtr0070921,FBtr0331430,FBtr0331431,FBtr0331432	1642.81	1496.96	1092	72.12	54.93	6	PpV	protein_coding	4.00812
FBgn0003149	FBtr0076593,FBtr0076594,FBtr0076595,FBtr0076596,FBtr0306639	3148.97	3003.12	7	0.23	0.18	20	Prm	protein_coding	6.65974
FBgn0003159	FBtr0070402,FBtr0070403,FBtr0070404,FBtr0307284,FBtr0307285,FBtr0343597	4316.06	4170.21	306	7.25	5.53	1086	CG2841	protein_coding	260.419
FBgn0003165	FBtr0081990,FBtr0081991,FBtr0081992,FBtr0081993,FBtr0081994,FBtr0305197,FBtr0333667,FBtr0333668	7481.64	7335.79	4089	55.11	41.97	801	pum	protein_coding	109.191
FBgn0003169	FBtr0082977,FBtr0330227,FBtr0334030	2736.99	2591.14	648	24.73	18.83	163	put	protein_coding	62.9067
FBgn0003174	FBtr0332461,FBtr0332462	5378.5	5232.65	0	0	0	35	pwn	protein_coding	6.68877
FBgn0003175	FBtr0071838,FBtr0112820,FBtr0331941,FBtr0331942,FBtr0479815,FBtr0479816	6162.91	6017.06	1498	24.61	18.75	253	px	protein_coding	42.0471
FBgn0003189	FBtr0089734,FBtr0340155,FBtr0340156	6946	6800.15	1247	18.13	13.81	470	r	protein_coding	69.1161
FBgn0003204	FBtr0071494,FBtr0071495,FBtr0332294,FBtr0343043,FBtr0474163	2427.91	2282.06	1029.26	44.59	33.96	176	ras	protein_coding	77.1233
FBgn0003205	FBtr0082122	1958	1812.15	3285	179.23	136.51	138	Ras85D	protein_coding	76.1526
FBgn0003206	FBtr0073212	1620	1474.15	3217	215.76	164.33	160	Ras64B	protein_coding	108.537
FBgn0003209	FBtr0079745,FBtr0079746,FBtr0303868,FBtr0340231,FBtr0340232	3886.45	3740.6	2399	63.41	48.3	4585	raw	protein_coding	1225.74
FBgn0003210	FBtr0070702,FBtr0332290,FBtr0343568	4611.4	4465.55	903	19.99	15.23	864	rb	protein_coding	193.481
FBgn0003218	FBtr0073822,FBtr0073823,FBtr0100194,FBtr0100195,FBtr0301532,FBtr0301533,FBtr0301534,FBtr0301535,FBtr0331716,FBtr0331717,FBtr0340289	5403.77	5257.92	80	1.5	1.15	104	rdgB	protein_coding	19.7797
FBgn0003227	FBtr0083193,FBtr0334595	3552.59	3406.74	243.69	7.07	5.39	498	rec	protein_coding	146.181
FBgn0003231	FBtr0081253,FBtr0100289	2308.5	2162.65	4451.21	203.5	154.99	5701	ref(2)P	protein_coding	2636.12
FBgn0003256	FBtr0113700,FBtr0113701,FBtr0113702,FBtr0113703,FBtr0329919,FBtr0329920,FBtr0345337	1745.01	1599.16	1128.37	69.76	53.13	427	rl	protein_coding	267.015
FBgn0003261	FBtr0078649,FBtr0078650,FBtr0078651,FBtr0078652,FBtr0078653,FBtr0078654,FBtr0301947,FBtr0302597,FBtr0309319,FBtr0309320,FBtr0309321,FBtr0309322	2848.84	2702.99	17038	623.21	474.67	9612	Rm62	protein_coding	3556.06
FBgn0003268	FBtr0085795	6479	6333.15	1158	18.08	13.77	608	rod	protein_coding	96.0028
FBgn0003274	FBtr0087105	604	458.16	17030	3675.05	2799.08	253	RpLP2	protein_coding	552.209
FBgn0003277	FBtr0073542	6736	6590.15	3858	57.88	44.08	1960	Polr2A	protein_coding	297.414
FBgn0003278	FBtr0078054	3564	3418.15	560	16.2	12.34	2143	Polr1B	protein_coding	626.947
FBgn0003279	FBtr0085248	1400	1254.15	23847	1879.96	1431.86	257	RpL4	protein_coding	204.92
FBgn0003301	FBtr0073992,FBtr0305581,FBtr0333654,FBtr0333655,FBtr0333656,FBtr0333657,FBtr0340467	9008.82	8862.97	270	3.01	2.29	258	rut	protein_coding	29.1099
FBgn0003308	FBtr0082704	4337	4191.15	3	0.07	0.05	56	ry	protein_coding	13.3615
FBgn0003310	FBtr0077993,FBtr0077994	5206	5060.15	790	15.44	11.76	65	S	protein_coding	12.8455
FBgn0003317	FBtr0088832,FBtr0088833,FBtr0308825	2426.05	2280.2	3236	140.31	106.87	226	sax	protein_coding	99.1141
FBgn0003321	FBtr0073411,FBtr0473367,FBtr0473368	3272.84	3126.99	1049	33.17	25.26	665	sbr	protein_coding	212.665
FBgn0003330	FBtr0085245	1542	1396.15	424	30.03	22.87	67	Sce	protein_coding	47.9891
FBgn0003334	FBtr0082102,FBtr0306008	3826.23	3680.38	1056	28.37	21.61	1284	Scm	protein_coding	348.877
FBgn0003345	FBtr0074099,FBtr0074100,FBtr0074101,FBtr0112824,FBtr0112825,FBtr0112826,FBtr0112827,FBtr0301543,FBtr0301544,FBtr0308128,FBtr0308129,FBtr0308130,FBtr0308131,FBtr0308132,FBtr0308133,FBtr0308134,FBtr0310311,FBtr0310312,FBtr0310313,FBtr0340115,FBtr0346799,FBtr0479844	3969.9	3824.05	1604	41.47	31.59	2083	sd	protein_coding	544.71
FBgn0003346	FBtr0081234,FBtr0334174,FBtr0334175	2008	1862.15	1430	75.93	57.83	14	RanGAP	protein_coding	7.51819
FBgn0003353	FBtr0072169,FBtr0072170,FBtr0343342	3197	3051.15	133.03	4.31	3.28	69	sei	protein_coding	22.6144
FBgn0003360	FBtr0073421,FBtr0073422,FBtr0073423,FBtr0073424,FBtr0346384	1635.5	1489.65	23101	1533.25	1167.78	1278	sesB	protein_coding	857.92
FBgn0003371	FBtr0070466,FBtr0070467,FBtr0070468,FBtr0070469,FBtr0070470,FBtr0070471,FBtr0070472,FBtr0070473,FBtr0070474,FBtr0070475,FBtr0070476,FBtr0112828,FBtr0301966,FBtr0302185,FBtr0331751,FBtr0331752,FBtr0331753	3502.88	3357.03	1169.29	34.44	26.23	1613.33	sgg	protein_coding	480.584
FBgn0003372	FBtr0077393	3950	3804.15	345	8.97	6.83	122	Sgs1	protein_coding	32.0702
FBgn0003391	FBtr0071546	6400	6254.15	390	6.17	4.7	120	shg	protein_coding	19.1873
FBgn0003392	FBtr0074118,FBtr0074119,FBtr0074121,FBtr0074122,FBtr0074123,FBtr0074124,FBtr0111036,FBtr0111037,FBtr0301594,FBtr0301595,FBtr0301596,FBtr0301597,FBtr0333717,FBtr0333718,FBtr0340413	3827.82	3681.97	1809	48.58	37	1879	shi	protein_coding	510.325
FBgn0003396	FBtr0088098,FBtr0088099,FBtr0088100,FBtr0088101,FBtr0330619,FBtr0330620	9484.67	9338.82	1222	12.94	9.85	3684	shn	protein_coding	394.482
FBgn0003410	FBtr0075332,FBtr0075333,FBtr0344230	3190.07	3044.22	1028	33.39	25.43	108	sina	protein_coding	35.4771
FBgn0003415	FBtr0078328,FBtr0078329,FBtr0112830,FBtr0333284	10496.8	10351	1484	14.17	10.8	3814	skd	protein_coding	368.468
FBgn0003416	FBtr0074230	5678	5532.15	561	10.03	7.64	421	sl	protein_coding	76.1006
FBgn0003423	FBtr0077203,FBtr0077204,FBtr0077205,FBtr0077206,FBtr0077207,FBtr0077208,FBtr0077209,FBtr0077210,FBtr0307524,FBtr0307525,FBtr0307526,FBtr0307527,FBtr0307528,FBtr0307529	2894.81	2748.96	480	17.26	13.15	46	slgA	protein_coding	16.7336
FBgn0003435	FBtr0086492,FBtr0086495,FBtr0100232,FBtr0110898,FBtr0301609,FBtr0301610,FBtr0304653,FBtr0304654,FBtr0304655,FBtr0304656,FBtr0308785,FBtr0308786,FBtr0308790,FBtr0308791,FBtr0308792,FBtr0308793,FBtr0308795,FBtr0308796,FBtr0308797,FBtr0310331,FBtr0332857	3464.53	3318.68	382	11.38	8.67	248	sm	protein_coding	74.7285
FBgn0003444	FBtr0078129	4008	3862.15	712.12	18.23	13.88	1565	smo	protein_coding	405.215
FBgn0003447	FBtr0071101,FBtr0071102,FBtr0301677,FBtr0301679	2698.8	2552.95	133	5.15	3.92	26	sn	protein_coding	10.1843
FBgn0003448	FBtr0080739	1668	1522.15	0	0	0	19	sna	protein_coding	12.4823
FBgn0003459	FBtr0075728,FBtr0333041,FBtr0333042	3769.1	3623.25	437	11.92	9.08	283	stwl	protein_coding	78.1067
FBgn0003463	FBtr0074063,FBtr0331760,FBtr0340346	5617.41	5471.56	15	0.27	0.21	75	sog	protein_coding	13.7072
FBgn0003464	FBtr0089678,FBtr0089679,FBtr0301583,FBtr0346608	5099.84	4953.99	2307	46.04	35.07	621	sol	protein_coding	125.354
FBgn0003475	FBtr0081352,FBtr0081353,FBtr0081354,FBtr0081355,FBtr0301884,FBtr0306556,FBtr0307893,FBtr0307894,FBtr0339233,FBtr0339234	3882.19	3736.34	586	15.51	11.81	1009	spir	protein_coding	270.05
FBgn0003479	FBtr0085589,FBtr0085590	1281.24	1135.39	434	37.79	28.78	60	spn-A	protein_coding	52.8453
FBgn0003480	FBtr0082933	1384	1238.15	55.69	4.45	3.39	43	spn-B	protein_coding	34.7292
FBgn0003483	FBtr0083183	4678	4532.15	255	5.56	4.24	4188	spn-E	protein_coding	924.065
FBgn0003495	FBtr0085137,FBtr0085138,FBtr0085139,FBtr0085140,FBtr0085145,FBtr0085146,FBtr0112834,FBtr0114372	2007.77	1861.92	839	44.55	33.93	961	spz	protein_coding	516.134
FBgn0003499	FBtr0083542,FBtr0083543,FBtr0301615,FBtr0330050,FBtr0344633	3976	3830.15	6	0.15	0.12	41	sr	protein_coding	10.7045
FBgn0003502	FBtr0079615,FBtr0079616,FBtr0079617,FBtr0079618,FBtr0112835,FBtr0112836,FBtr0330692,FBtr0330693	3670.09	3524.24	770	21.6	16.45	328	Btk	protein_coding	93.0697
FBgn0003507	FBtr0083215,FBtr0083216,FBtr0100595,FBtr0306244,FBtr0335423,FBtr0335424,FBtr0479894	3430.12	3284.27	5588.68	168.24	128.14	1152	srp	protein_coding	350.763
FBgn0003510	FBtr0085557,FBtr0346862	2207.37	2061.52	51.39	2.46	1.88	12	Sry-alpha	protein_coding	5.82095
FBgn0003511	FBtr0085556,FBtr0346861	1295.22	1149.37	404.61	34.81	26.51	6	Sry-beta	protein_coding	5.22025
FBgn0003514	FBtr0070877,FBtr0339502,FBtr0339503,FBtr0339504,FBtr0345294	1111.46	965.61	15066	1542.63	1174.93	13	sqh	protein_coding	13.463
FBgn0003517	FBtr0070289,FBtr0070290,FBtr0339593,FBtr0339594	1066.54	920.69	40245	4321.77	3291.65	169	sta	protein_coding	183.558
FBgn0003520	FBtr0086783,FBtr0086784,FBtr0301614	5069.5	4923.65	909	18.25	13.9	273	stau	protein_coding	55.4467
FBgn0003525	FBtr0085397,FBtr0334867	2618.61	2472.76	2211	88.4	67.33	67	stg	protein_coding	27.0952
FBgn0003545	FBtr0086881,FBtr0340277	2123	1977.15	412	20.6	15.69	10	sub	protein_coding	5.05779
FBgn0003557	FBtr0077822,FBtr0077823,FBtr0077824,FBtr0334778,FBtr0339529	4193.56	4047.71	3740	91.35	69.58	180	Su(dx)	protein_coding	44.4696
FBgn0003559	FBtr0113733,FBtr0306544,FBtr0306545	2617.61	2471.76	987	39.48	30.07	93	su(f)	protein_coding	37.625
FBgn0003567	FBtr0082945,FBtr0082946,FBtr0310002	3267.69	3121.84	1593	50.45	38.43	875	su(Hw)	protein_coding	280.283
FBgn0003575	FBtr0070120,FBtr0340081,FBtr0340082	4769.19	4623.34	1525	32.61	24.84	1967	su(sable)	protein_coding	425.45
FBgn0003598	FBtr0082736,FBtr0301657	4726.13	4580.28	947.29	20.45	15.57	353	Su(var)3-7	protein_coding	77.0695
FBgn0003607	FBtr0079635,FBtr0079636	997.48	851.63	3543	411.32	313.28	28	Su(var)205	protein_coding	32.8781
FBgn0003612	FBtr0088570,FBtr0088571,FBtr0088572,FBtr0088573,FBtr0088574,FBtr0088575,FBtr0088576,FBtr0088577,FBtr0088578,FBtr0302505,FBtr0302506,FBtr0302507,FBtr0306705,FBtr0343996	2627.77	2481.92	1692	67.4	51.34	270	Su(var)2-10	protein_coding	108.787
FBgn0003638	FBtr0070176,FBtr0070177,FBtr0070178,FBtr0302884,FBtr0305651,FBtr0305652,FBtr0336687	4286.01	4140.16	4388	104.79	79.81	845	su(w[a])	protein_coding	204.098
FBgn0003654	FBtr0089397,FBtr0089398,FBtr0089399,FBtr0089400,FBtr0089401,FBtr0089402,FBtr0089403,FBtr0089404,FBtr0089405,FBtr0089406,FBtr0089407,FBtr0089408,FBtr0089409,FBtr0340360,FBtr0340361	2886.45	2740.6	4596.03	165.81	126.29	112	sw	protein_coding	40.867
FBgn0003656	FBtr0071125,FBtr0071126,FBtr0301675	3344.73	3198.88	1051	32.48	24.74	351	sws	protein_coding	109.726
FBgn0003660	FBtr0088362,FBtr0088363,FBtr0273274,FBtr0273275,FBtr0339455	874.84	728.99	4421	599.6	456.68	57	Syb	protein_coding	78.1904
FBgn0003676	FBtr0084290,FBtr0084291	1976.87	1831.02	10189	550.18	419.04	247	CCT1	protein_coding	134.897
FBgn0003687	FBtr0071679	1387	1241.15	505	40.23	30.64	51	Tbp	protein_coding	41.0909
FBgn0003701	FBtr0086825,FBtr0340283	4368.37	4222.52	407	9.53	7.26	518	thr	protein_coding	122.676
FBgn0003714	FBtr0070459,FBtr0308831	666.25	520.41	968	183.91	140.07	86	tko	protein_coding	165.254
FBgn0003716	FBtr0079086,FBtr0079087,FBtr0079088,FBtr0079089	2855.41	2709.56	375	13.68	10.42	73	tkv	protein_coding	26.9416
FBgn0003721	FBtr0089957,FBtr0089959,FBtr0089960,FBtr0089961,FBtr0089962,FBtr0089963,FBtr0089964,FBtr0089965,FBtr0089967,FBtr0089968,FBtr0301959,FBtr0301960,FBtr0305654,FBtr0305655,FBtr0305656,FBtr0333917,FBtr0333918,FBtr0479735	2113.9	1968.05	7019.39	352.64	268.58	3677	Tm1	protein_coding	1868.35
FBgn0003742	FBtr0089615,FBtr0089616,FBtr0089617,FBtr0089618,FBtr0089619,FBtr0089620,FBtr0089621	1440.87	1295.02	517	39.47	30.06	22	tra2	protein_coding	16.9882
FBgn0003747	FBtr0070802	1490	1344.15	27.45	2.02	1.54	180	Gr5a	protein_coding	133.914
FBgn0003748	FBtr0071535,FBtr0071536,FBtr0071537,FBtr0071538,FBtr0071539,FBtr0071540,FBtr0332423	2760.77	2614.92	932.34	35.25	26.85	625	Treh	protein_coding	239.013
FBgn0003862	FBtr0082947,FBtr0082948,FBtr0082949,FBtr0082950,FBtr0100277	13052.2	12906.4	1088.04	8.33	6.35	8553	trx	protein_coding	662.695
FBgn0003866	FBtr0085906	4732	4586.15	2650	57.13	43.51	5757	tsh	protein_coding	1255.3
FBgn0003870	FBtr0085825,FBtr0085826,FBtr0085827,FBtr0085828,FBtr0085829,FBtr0085830,FBtr0303227,FBtr0303228	4154.75	4008.9	1119	27.6	21.02	445	ttk	protein_coding	111.003
FBgn0003882	FBtr0302338	2006	1860.15	1198	63.68	48.5	236	tub	protein_coding	126.871
FBgn0003884	FBtr0081639	1752	1606.15	34750.3	2139.13	1629.25	492	alphaTub84B	protein_coding	306.323
FBgn0003885	FBtr0081538	1980	1834.15	2671.7	144.02	109.69	43	alphaTub84D	protein_coding	23.4441
FBgn0003888	FBtr0072270,FBtr0343443	2517.08	2371.23	8321	346.95	264.25	150	NA	NA	63.2583
FBgn0003890	FBtr0300611,FBtr0334906	1701	1555.15	133	8.46	6.44	24	betaTub97EF	protein_coding	15.4326
FBgn0003891	FBtr0071582,FBtr0342870	8830	8684.15	5445	61.99	47.22	6070	tud	protein_coding	698.975
FBgn0003892	FBtr0089427	5521	5375.15	2026	37.27	28.38	208	ptc	protein_coding	38.6966
FBgn0003900	FBtr0071953,FBtr0100130,FBtr0345653	2116	1970.15	0	0	0	21	twi	protein_coding	10.6591
FBgn0003916	FBtr0078028	164	19.18	1.33	6.87	5.24	1180	snRNA:U1:21D	snRNA	61522.4
FBgn0003920	FBtr0074208	192	46.24	0	0	0	1513	snRNA:U2:14B	snRNA	32720.6
FBgn0003922	FBtr0081313	192	46.24	9.17	19.61	14.94	1109	snRNA:U2:38ABa	snRNA	23983.6
FBgn0003923	FBtr0081293	191	45.24	0	0	0	1304	snRNA:U2:38ABb	snRNA	28824
FBgn0003930	FBtr0081489	143	4.99	0	0	0	6489	snRNA:U4:39B	snRNA	1.3004e+06
FBgn0003931	FBtr0081292	142	4.6	0	0	0	2549	snRNA:U4:38AB	snRNA	554130
FBgn0003933	FBtr0074249	110	0	0	0	0	356	snRNA:U5:14B	snRNA	Inf
FBgn0003934	FBtr0077658	131	1.8	0	0	0	336	snRNA:U5:23D	snRNA	186667
FBgn0003935	FBtr0080451	127	1.27	0	0	0	411	snRNA:U5:34A	snRNA	323622
FBgn0003936	FBtr0080770	126	1.16	0	0	0	410	snRNA:U5:35D	snRNA	353448
FBgn0003938	FBtr0073017	123	0	0	0	0	517	snRNA:U5:63BC	snRNA	Inf
FBgn0003941	FBtr0077470,FBtr0334787	589.27	443.43	19929	4443.46	3384.33	219	RpL40	protein_coding	493.877
FBgn0003942	FBtr0080016	592	446.16	33797	7489.5	5704.32	813	RpS27A	protein_coding	1822.22
FBgn0003943	FBtr0073177,FBtr0073178,FBtr0073179,FBtr0333142	2571.74	2425.89	29643	1208.13	920.16	4666	Ubi-p63E	protein_coding	1923.42
FBgn0003950	FBtr0077259,FBtr0340040	4775	4629.15	19	0.41	0.31	16	unc	protein_coding	3.45636
FBgn0003963	FBtr0078063,FBtr0310027,FBtr0329895,FBtr0333012,FBtr0333013	4680.35	4534.5	3952.21	86.17	65.63	2690.67	ush	protein_coding	593.377
FBgn0003964	FBtr0070346,FBtr0333803	2521.65	2375.8	1486.16	61.85	47.11	473.6	usp	protein_coding	199.343
FBgn0003969	FBtr0074140,FBtr0074141,FBtr0074142,FBtr0074143,FBtr0340415,FBtr0340416	3504.1	3358.25	1462	43.04	32.78	3270	vap	protein_coding	973.721
FBgn0003977	FBtr0072037	5867	5721.15	1183	20.44	15.57	687	vir	protein_coding	120.081
FBgn0003984	FBtr0077082,FBtr0300010	5102	4956.15	26	0.52	0.4	349	vn	protein_coding	70.4176
FBgn0003996	FBtr0070490	2352	2206.15	0	0	0	10	w	protein_coding	4.53278
FBgn0003997	FBtr0075133,FBtr0332862	3029.32	2883.47	330	11.32	8.62	178	hid	protein_coding	61.7312
FBgn0004049	FBtr0082793,FBtr0114374,FBtr0114375,FBtr0114376	4119.02	3973.17	774	19.26	14.67	98	yrt	protein_coding	24.6654
FBgn0004050	FBtr0070435,FBtr0100380,FBtr0331161	2416.44	2270.59	1023	44.55	33.93	120	z	protein_coding	52.8497
FBgn0004055	FBtr0072397,FBtr0345678	2463	2317.15	1225	52.27	39.81	26	uzip	protein_coding	11.2207
FBgn0004057	FBtr0074748,FBtr0074749,FBtr0340611	1988.02	1842.17	465.19	24.97	19.02	34	Zw	protein_coding	18.4565
FBgn0004103	FBtr0082595	2203	2057.15	12843	617.25	470.13	455	Pp1-87B	protein_coding	221.18
FBgn0004106	FBtr0080051	1082	936.15	648	68.44	52.12	23	Cdk1	protein_coding	24.5687
FBgn0004108	FBtr0075322,FBtr0075323,FBtr0304018	3177	3031.15	41	1.34	1.02	133	Nrt	protein_coding	43.8777
FBgn0004133	FBtr0088952,FBtr0300368,FBtr0310050	2631.77	2485.92	2390.95	95.09	72.43	1009	blow	protein_coding	405.886
FBgn0004167	FBtr0073070,FBtr0073071,FBtr0073072,FBtr0300017,FBtr0303857,FBtr0332056,FBtr0332057	13498.1	13352.2	13485	99.85	76.05	3995	kst	protein_coding	299.201
FBgn0004177	FBtr0079525,FBtr0343416,FBtr0343417	2055.47	1909.62	5550	287.35	218.86	525	mts	protein_coding	274.924
FBgn0004179	FBtr0078493,FBtr0078494,FBtr0078495,FBtr0334746,FBtr0334747,FBtr0344983	2301.09	2155.24	1839	84.36	64.25	115	Csp	protein_coding	53.3583
FBgn0004183	FBtr0078851	164	19.18	0	0	0	764	snRNA:U1:82Eb	snRNA	39833.2
FBgn0004185	FBtr0084528	164	19.18	1.33	6.87	5.24	1213	snRNA:U1:95Ca	snRNA	63243
FBgn0004186	FBtr0084488	164	19.18	1.33	6.87	5.24	1805	snRNA:U1:95Cb	snRNA	94108.4
FBgn0004187	FBtr0084487	164	19.18	0	0	0	1771	snRNA:U1:95Cc	snRNA	92335.8
FBgn0004188	FBtr0084650	107	0	0	0	0	755	snRNA:U6:96Aa	snRNA	Inf
FBgn0004189	FBtr0084651	107	0	0	0	0	777	snRNA:U6:96Ab	snRNA	Inf
FBgn0004190	FBtr0084652	107	0	0	0	0	793	snRNA:U6:96Ac	snRNA	Inf
FBgn0004191	FBtr0080486	192	46.24	464.78	993.73	756.87	1093	snRNA:U2:34ABa	snRNA	23637.5
FBgn0004192	FBtr0080443	192	46.24	42.96	91.86	69.96	1443	snRNA:U2:34ABb	snRNA	31206.7
FBgn0004197	FBtr0085128,FBtr0344121	5559	5413.15	123	2.25	1.71	12	Ser	protein_coding	2.21682
FBgn0004198	FBtr0071068,FBtr0305134,FBtr0331733	10614.8	10469	1279	12.08	9.2	3659	ct	protein_coding	349.509
FBgn0004227	FBtr0074232,FBtr0074233,FBtr0100586,FBtr0340313	3689.07	3543.22	1964	54.8	41.74	2338	nonA	protein_coding	659.852
FBgn0004237	FBtr0082851,FBtr0300590,FBtr0310621,FBtr0334495	1915.33	1769.48	4489	250.82	191.04	470	Hrb87F	protein_coding	265.615
FBgn0004240	FBtr0086620	496	350.17	0	0	0	16	DptA	protein_coding	45.6921
FBgn0004359	FBtr0085065,FBtr0336724	2443	2297.15	146.75	6.32	4.81	1379	T48	protein_coding	600.309
FBgn0004362	FBtr0071708,FBtr0071709,FBtr0301410,FBtr0345487	1003.18	857.33	18339	2114.91	1610.81	279	HmgD	protein_coding	325.429
FBgn0004363	FBtr0080182,FBtr0080183,FBtr0100584,FBtr0305260,FBtr0332029	1200.1	1054.25	10015	939.23	715.36	275	porin	protein_coding	260.849
FBgn0004364	FBtr0086309	5422	5276.15	195	3.65	2.78	290	NA	NA	54.9643
FBgn0004367	FBtr0074271	7899	7753.15	452	5.76	4.39	2570	mei-41	protein_coding	331.478
FBgn0004368	FBtr0070724,FBtr0070725,FBtr0301793,FBtr0301794,FBtr0301796,FBtr0343528,FBtr0343529	6525.33	6379.48	1218	18.88	14.38	961	Ptp4E	protein_coding	150.639
FBgn0004369	FBtr0085422,FBtr0085423,FBtr0085424,FBtr0303148,FBtr0303454	5671.17	5525.32	668.92	11.97	9.12	177	Ptp99A	protein_coding	32.0343
FBgn0004370	FBtr0073522,FBtr0273235,FBtr0330392,FBtr0330393,FBtr0330394,FBtr0331406	8357.23	8211.38	851	10.25	7.8	165	Ptp10D	protein_coding	20.0941
FBgn0004373	FBtr0072515,FBtr0072516,FBtr0072517,FBtr0332841,FBtr0474147	5157.17	5011.32	1574	31.05	23.65	3299	fwd	protein_coding	658.31
FBgn0004374	FBtr0081332	3592	3446.15	500	14.34	10.93	12	neb	protein_coding	3.48215
FBgn0004378	FBtr0072733	3871	3725.15	3865.97	102.61	78.15	649	Klp61F	protein_coding	174.221
FBgn0004380	FBtr0077157	2529	2383.15	887	36.8	28.03	113	Klp64D	protein_coding	47.4162
FBgn0004387	FBtr0085211,FBtr0304671	5529.62	5383.77	1842	33.83	25.76	421	Klp98A	protein_coding	78.198
FBgn0004390	FBtr0076367,FBtr0076368,FBtr0330168	5434	5288.15	2567	47.99	36.55	7577	RasGAP1	protein_coding	1432.83
FBgn0004391	FBtr0074077	6481	6335.15	511	7.97	6.07	489	shtd	protein_coding	77.1884
FBgn0004395	FBtr0084402,FBtr0084403,FBtr0305571,FBtr0305572,FBtr0305573,FBtr0337052,FBtr0347570	3894.81	3748.96	2452	64.67	49.25	1267	unk	protein_coding	337.96
FBgn0004396	FBtr0075557,FBtr0075558	3830.83	3684.98	442	11.86	9.03	498	CrebA	protein_coding	135.143
FBgn0004397	FBtr0070420,FBtr0342770,FBtr0342771	3765.74	3619.89	5766	157.49	119.95	1900	Vinc	protein_coding	524.878
FBgn0004400	FBtr0086897	1570	1424.15	257	17.84	13.59	355	rhi	protein_coding	249.271
FBgn0004401	FBtr0075198,FBtr0075199,FBtr0075200,FBtr0304977	2543.8	2397.95	9227	380.44	289.76	1129	Pep	protein_coding	470.819
FBgn0004403	FBtr0071094,FBtr0071095	656.69	510.84	24168.8	4677.68	3562.72	80	RpS14a	protein_coding	156.605
FBgn0004404	FBtr0071096,FBtr0345291	570.57	424.73	6283.16	1462.59	1113.97	55	RpS14b	protein_coding	129.494
FBgn0004406	FBtr0080571	3679	3533.15	379	10.61	8.08	50	PolG1	protein_coding	14.1517
FBgn0004407	FBtr0091627	1570	1424.15	241	16.73	12.74	14	PolG2	protein_coding	9.83043
FBgn0004419	FBtr0079975,FBtr0079976	1699	1553.15	2928	186.39	141.96	514	me31B	protein_coding	330.94
FBgn0004435	FBtr0087829,FBtr0087830,FBtr0087831,FBtr0087832,FBtr0087833,FBtr0304955,FBtr0333101	3330.82	3184.97	1720.31	53.4	40.67	327.385	Galphaq	protein_coding	102.791
FBgn0004436	FBtr0078849,FBtr0306106	1812.1	1666.25	1428	84.73	64.54	84	Ubc6	protein_coding	50.4126
FBgn0004449	FBtr0078509,FBtr0306107,FBtr0330159	11492.1	11346.2	7014.88	61.13	46.56	7470.75	Ten-m	protein_coding	658.435
FBgn0004463	FBtr0087977	3532	3386.15	854	24.94	18.99	981	Polr3B	protein_coding	289.71
FBgn0004465	FBtr0075359	1412	1266.15	782	61.06	46.51	116	Su(P)	protein_coding	91.6163
FBgn0004507	FBtr0077828,FBtr0100485	3019.95	2874.1	1003	34.5	26.28	288	GlyP	protein_coding	100.205
FBgn0004509	FBtr0089982,FBtr0089983,FBtr0089984,FBtr0089985,FBtr0089987,FBtr0310618,FBtr0336804,FBtr0336805,FBtr0336806	4644.43	4498.58	1159	25.47	19.4	923	Fur1	protein_coding	205.176
FBgn0004510	FBtr0085088,FBtr0330167	1858	1712.15	1501.25	86.69	66.03	302	Ets97D	protein_coding	176.386
FBgn0004556	FBtr0075347	2209	2063.15	585	28.03	21.35	300	Dbp73D	protein_coding	145.409
FBgn0004569	FBtr0075408	2822	2676.15	125	4.62	3.52	10	aos	protein_coding	3.73671
FBgn0004574	FBtr0073263,FBtr0310632	2515.13	2369.28	8683	362.34	275.97	377	Rop	protein_coding	159.12
FBgn0004581	FBtr0072232,FBtr0344878	4144	3998.15	38	0.94	0.72	41	bgcn	protein_coding	10.2547
FBgn0004583	FBtr0078059,FBtr0329832	6492.13	6346.28	2461.02	38.34	29.2	6888	ex	protein_coding	1085.36
FBgn0004584	FBtr0077678,FBtr0290241	2482.56	2336.71	2240	94.78	72.19	90	Rrp1	protein_coding	38.5157
FBgn0004587	FBtr0082801,FBtr0082802,FBtr0082803,FBtr0082804,FBtr0082806,FBtr0300586,FBtr0300588,FBtr0308195,FBtr0308196,FBtr0308197	1778.66	1632.81	9579	580.03	441.77	4242	B52	protein_coding	2597.98
FBgn0004598	FBtr0074261,FBtr0074262,FBtr0074263,FBtr0074264,FBtr0074265,FBtr0074266,FBtr0074267,FBtr0301300,FBtr0301301	5564.09	5418.24	2642	48.21	36.72	4482	Fur2	protein_coding	827.206
FBgn0004606	FBtr0085701,FBtr0085702,FBtr0331180	6327.38	6181.53	4365.31	69.82	53.18	2543	zfh1	protein_coding	411.387
FBgn0004607	FBtr0089070,FBtr0307167,FBtr0332913	10141	9995.15	9	0.09	0.07	173	zfh2	protein_coding	17.3084
FBgn0004611	FBtr0078047,FBtr0078048,FBtr0078049,FBtr0078050,FBtr0330673,FBtr0330674	5437.72	5291.87	477	8.91	6.79	466	Plc21C	protein_coding	88.0596
FBgn0004635	FBtr0072694,FBtr0333207	2550.96	2405.11	241	9.91	7.55	212	rho	protein_coding	88.1457
FBgn0004636	FBtr0072867,FBtr0303154,FBtr0332671	2723.95	2578.1	8475	325.02	247.55	534	Rap1	protein_coding	207.129
FBgn0004638	FBtr0087694,FBtr0087695,FBtr0087696,FBtr0087697,FBtr0087698	2234.69	2088.84	3280.79	155.29	118.27	405	drk	protein_coding	193.888
FBgn0004647	FBtr0070507,FBtr0304659	10150	10004.1	1588	15.69	11.95	17595	N	protein_coding	1758.77
FBgn0004648	FBtr0070081,FBtr0070084,FBtr0070085,FBtr0070086,FBtr0070087,FBtr0290016,FBtr0290017,FBtr0340146,FBtr0344737,FBtr0344738,FBtr0344739	4721.15	4575.3	2018.08	43.61	33.22	851	svr	protein_coding	185.999
FBgn0004652	FBtr0083640,FBtr0083641,FBtr0083642,FBtr0083643,FBtr0083644,FBtr0083645,FBtr0083646,FBtr0083647,FBtr0083648,FBtr0083649,FBtr0083650,FBtr0083651,FBtr0083652,FBtr0301284,FBtr0330040	4782	4636.15	3131	66.77	50.86	1910	fru	protein_coding	411.98
FBgn0004654	FBtr0070384,FBtr0331410	1673.05	1527.2	2422	156.8	119.42	445	Pgd	protein_coding	291.383
FBgn0004655	FBtr0070429,FBtr0070430,FBtr0344159	5513.82	5367.97	2383	43.89	33.43	1232	wapl	protein_coding	229.509
FBgn0004656	FBtr0071118,FBtr0071119,FBtr0071120,FBtr0071121,FBtr0071122,FBtr0301309,FBtr0333307,FBtr0333308,FBtr0333309	9096.73	8950.88	3826	42.26	32.19	3069	fs(1)h	protein_coding	342.871
FBgn0004657	FBtr0071105,FBtr0340135,FBtr0340136,FBtr0340137	4044.92	3899.07	3031	76.86	58.54	1080	mys	protein_coding	276.989
FBgn0004687	FBtr0070783,FBtr0308579	1302	1156.15	4989	426.64	324.95	422	Mlc-c	protein_coding	365.005
FBgn0004698	FBtr0087373,FBtr0087374,FBtr0308700	3980.61	3834.76	1210.3	31.2	23.77	3474	Xpc	protein_coding	905.924
FBgn0004797	FBtr0080915,FBtr0080916,FBtr0080917,FBtr0347182	2042.4	1896.55	254	13.24	10.09	84	mdy	protein_coding	44.2909
FBgn0004828	FBtr0071345,FBtr0071346,FBtr0071347,FBtr0340343	2074.67	1928.82	16386	839.93	639.73	121	His3.3B	protein_coding	62.7327
FBgn0004837	FBtr0080700,FBtr0346621	2633	2487.15	140	5.57	4.24	101	Su(H)	protein_coding	40.6087
FBgn0004838	FBtr0079346,FBtr0079347,FBtr0079348,FBtr0301403,FBtr0301404,FBtr0307030,FBtr0307031,FBtr0307032	3880.97	3735.12	22153	586.4	446.63	678	Hrb27C	protein_coding	181.52
FBgn0004839	FBtr0088028,FBtr0344879	4769	4623.15	42	0.9	0.68	19	otk	protein_coding	4.10975
FBgn0004852	FBtr0074897,FBtr0304746	5309.46	5163.61	395	7.56	5.76	147	Ac76E	protein_coding	28.4685
FBgn0004856	FBtr0071350,FBtr0333809	2022.2	1876.35	1453	76.56	58.31	36	Bx42	protein_coding	19.1862
FBgn0004860	FBtr0070433,FBtr0112843	5841.89	5696.04	545.42	9.47	7.21	562	ph-d	protein_coding	98.665
FBgn0004861	FBtr0070432,FBtr0301515,FBtr0343589,FBtr0345598	5821.93	5676.08	835.58	14.55	11.09	479	ph-p	protein_coding	84.3892
FBgn0004864	FBtr0073457	5055	4909.15	548	11.04	8.41	311	hop	protein_coding	63.3511
FBgn0004865	FBtr0078306,FBtr0078307,FBtr0306157,FBtr0306158	3891.66	3745.81	44	1.16	0.88	126	Eip78C	protein_coding	33.6376
FBgn0004867	FBtr0079905,FBtr0330682,FBtr0345436	916.74	770.89	15848	2032.56	1548.08	114	RpS2	protein_coding	147.881
FBgn0004868	FBtr0079862,FBtr0306169,FBtr0345433	1947.13	1801.28	4752	260.83	198.66	164	Gdi	protein_coding	91.0464
FBgn0004870	FBtr0072642,FBtr0333268,FBtr0333269,FBtr0333270	5332.5	5186.65	99	1.89	1.44	7931	bab1	protein_coding	1529.12
FBgn0004875	FBtr0073152,FBtr0073153,FBtr0112844,FBtr0112845,FBtr0333208,FBtr0333209,FBtr0333210	7322.27	7176.42	3283	45.23	34.45	631	enc	protein_coding	87.9268
FBgn0004876	FBtr0083716,FBtr0305321	5741.61	5595.76	1070	18.91	14.4	265	cdi	protein_coding	47.3573
FBgn0004882	FBtr0084384,FBtr0084385,FBtr0084386,FBtr0100227,FBtr0100228,FBtr0301491,FBtr0334498	7695.32	7549.47	8	0.1	0.08	28	orb	protein_coding	3.70887
FBgn0004885	FBtr0084689,FBtr0084690,FBtr0339252	5247	5101.15	22	0.43	0.32	2	tok	protein_coding	0.392068
FBgn0004888	FBtr0073151,FBtr0303096	1479	1333.15	3758	278.7	212.27	269	Scsalpha1	protein_coding	201.778
FBgn0004889	FBtr0082186,FBtr0082187,FBtr0082188,FBtr0082189,FBtr0082190,FBtr0082191,FBtr0082192,FBtr0082193,FBtr0345177	2517.82	2371.97	2130	88.78	67.62	532	tws	protein_coding	224.286
FBgn0004901	FBtr0081764,FBtr0304705	2105	1959.15	855	43.15	32.86	98	Prat	protein_coding	50.0217
FBgn0004903	FBtr0085092,FBtr0085093,FBtr0100334,FBtr0100335,FBtr0100336,FBtr0100337,FBtr0100338,FBtr0100339,FBtr0100340	2742.72	2596.87	3353	127.66	97.23	1443	Rb97D	protein_coding	555.669
FBgn0004907	FBtr0088412,FBtr0088413,FBtr0088414,FBtr0088415,FBtr0088416,FBtr0088417,FBtr0088418,FBtr0088419,FBtr0100182,FBtr0100183,FBtr0332916,FBtr0332917	1495.74	1349.89	13866	1015.58	773.51	414	14-3-3zeta	protein_coding	306.692
FBgn0004913	FBtr0078837,FBtr0100159	3210.26	3064.41	1329	42.88	32.66	247	Gnf1	protein_coding	80.6028
FBgn0004914	FBtr0079747,FBtr0079748,FBtr0112846,FBtr0336633,FBtr0344784	3227.43	3081.58	1524	48.9	37.24	264	Hnf4	protein_coding	85.6703
FBgn0004915	FBtr0080025,FBtr0333489	1415.76	1269.91	1537.62	119.71	91.18	54	TfIIB	protein_coding	42.5227
FBgn0004919	FBtr0072459,FBtr0300178,FBtr0300179,FBtr0306330	3166.02	3020.17	61	2	1.52	82	gol	protein_coding	27.1508
FBgn0004921	FBtr0088645,FBtr0088646,FBtr0088647	952.43	806.58	10644	1304.73	993.74	159	Ggamma1	protein_coding	197.129
FBgn0004924	FBtr0074005,FBtr0074006,FBtr0100294,FBtr0308699,FBtr0340434	3413.48	3267.63	4485	135.7	103.36	991	Top1	protein_coding	303.278
FBgn0004926	FBtr0075968	1128	982.15	6482	652.52	496.99	531	eIF2beta	protein_coding	540.651
FBgn0005198	FBtr0074819,FBtr0332690	5795	5649.15	606	10.61	8.08	551	gig	protein_coding	97.5368
FBgn0005278	FBtr0089428,FBtr0089429,FBtr0089430,FBtr0089431,FBtr0089432,FBtr0089433,FBtr0089434,FBtr0089435,FBtr0089436,FBtr0089437,FBtr0308091,FBtr0330656	2319.36	2173.51	4015	182.64	139.1	1341	Sam-S	protein_coding	616.974
FBgn0005322	FBtr0080065,FBtr0343611,FBtr0343612	1321.67	1175.82	704	59.2	45.09	73	nmd	protein_coding	62.0843
FBgn0005355	FBtr0082665	1596	1450.15	673	45.88	34.95	512	Su(fu)	protein_coding	353.067
FBgn0005386	FBtr0306009,FBtr0306010	7600	7454.15	542	7.19	5.48	886	ash1	protein_coding	118.86
FBgn0005391	FBtr0071424,FBtr0339648	1553	1407.15	3	0.21	0.16	45	Yp2	protein_coding	31.9795
FBgn0005411	FBtr0074234,FBtr0307176,FBtr0307177,FBtr0307178	1407.57	1261.72	2240	175.53	133.69	230	U2af50	protein_coding	182.291
FBgn0005427	FBtr0089441,FBtr0089442,FBtr0100577,FBtr0100578,FBtr0100579,FBtr0100580,FBtr0100581,FBtr0100582,FBtr0308208,FBtr0308209,FBtr0332976,FBtr0332977,FBtr0332978	3599.73	3453.88	290	8.3	6.32	1214	ewg	protein_coding	351.489
FBgn0005533	FBtr0076479	535	389.16	9393	2386.36	1817.55	38	RpS17	protein_coding	97.6462
FBgn0005536	FBtr0075441,FBtr0112850,FBtr0112851,FBtr0112852,FBtr0301472,FBtr0301473,FBtr0301575,FBtr0308212,FBtr0308213,FBtr0308214,FBtr0308215,FBtr0308216,FBtr0333616,FBtr0475266,FBtr0475267,FBtr0475268,FBtr0475269,FBtr0475270	4518.34	4372.49	2288	51.74	39.4	4451	Mbs	protein_coding	1017.96
FBgn0005558	FBtr0089235,FBtr0089236,FBtr0100395,FBtr0100396	3023.28	2877.43	17	0.58	0.44	94	ey	protein_coding	32.668
FBgn0005564	FBtr0074973,FBtr0112853,FBtr0333273	2587	2441.15	15	0.61	0.46	13	Shal	protein_coding	5.32536
FBgn0005585	FBtr0082103,FBtr0334618	1431.52	1285.67	44014	3384.74	2577.96	2480	Calr	protein_coding	1928.96
FBgn0005593	FBtr0079946,FBtr0343653	909.22	763.37	6449	835.25	636.17	152	RpL7	protein_coding	199.117
FBgn0005596	FBtr0085415,FBtr0330292	4239	4093.15	840	20.29	15.45	79	yem	protein_coding	19.3005
FBgn0005612	FBtr0072157,FBtr0072158,FBtr0343282	3347.09	3201.24	832	25.7	19.57	856	Sox14	protein_coding	267.396
FBgn0005614	FBtr0088471,FBtr0088473,FBtr0301662	3755	3609.15	31	0.85	0.65	20	trpl	protein_coding	5.54147
FBgn0005616	FBtr0077570,FBtr0077571	3710	3564.15	649	18	13.71	433	msl-2	protein_coding	121.488
FBgn0005617	FBtr0081130,FBtr0343118	4033.45	3887.6	1856	47.2	35.95	1231	msl-1	protein_coding	316.648
FBgn0005624	FBtr0087798,FBtr0345196,FBtr0345375	6195.16	6049.31	427	6.98	5.32	1321	Psc	protein_coding	218.372
FBgn0005631	FBtr0071922,FBtr0343013	6393.23	6247.37	1532	24.25	18.47	248	robo1	protein_coding	39.6967
FBgn0005632	FBtr0085843,FBtr0085844,FBtr0307547,FBtr0307548,FBtr0307550,FBtr0339188,FBtr0339189	9560.2	9414.35	4240	44.53	33.91	7826	faf	protein_coding	831.284
FBgn0005638	FBtr0072272,FBtr0339359	2786	2640.15	4	0.15	0.11	36	slbo	protein_coding	13.6356
FBgn0005640	FBtr0073131,FBtr0073132,FBtr0073133,FBtr0073134,FBtr0073135,FBtr0110920,FBtr0110921,FBtr0110922,FBtr0110923,FBtr0110924,FBtr0110925,FBtr0301948,FBtr0302598,FBtr0330068	2933.72	2787.87	3459	122.67	93.43	432	Eip63E	protein_coding	154.957
FBgn0005642	FBtr0085356	3184	3038.15	763	24.83	18.91	666	wdn	protein_coding	219.212
FBgn0005648	FBtr0088785,FBtr0088786	1560.41	1414.56	1760	123.01	93.69	515	Pabp2	protein_coding	364.071
FBgn0005649	FBtr0084591,FBtr0084592,FBtr0084594,FBtr0333200,FBtr0333201,FBtr0333202	3223.34	3077.49	2828	90.85	69.2	1504	Rox8	protein_coding	488.71
FBgn0005655	FBtr0086307,FBtr0086308	999.75	853.9	2809	325.24	247.72	122	PCNA	protein_coding	142.874
FBgn0005660	FBtr0078079,FBtr0112854,FBtr0344014,FBtr0345429	2653.34	2507.49	197.83	7.8	5.94	226	Ets21C	protein_coding	90.13
FBgn0005666	FBtr0089793,FBtr0301340,FBtr0334482,FBtr0334483,FBtr0344988	25818	25672.2	1	0	0	20	bt	protein_coding	0.779054
FBgn0005671	FBtr0082670,FBtr0082671,FBtr0301661	2353.63	2207.78	8755	392.07	298.62	131	Vha55	protein_coding	59.3356
FBgn0005672	FBtr0081267,FBtr0081268,FBtr0081269,FBtr0081270,FBtr0100597	1590.14	1444.29	10034	686.88	523.16	924	spi	protein_coding	639.761
FBgn0005674	FBtr0084511,FBtr0084512	5405	5259.15	3666	68.92	52.49	3843	GluProRS	protein_coding	730.726
FBgn0005683	FBtr0080046,FBtr0333490	2009.98	1864.13	267	14.16	10.79	131	pie	protein_coding	70.2741
FBgn0005694	FBtr0078348,FBtr0078349,FBtr0078350,FBtr0330156	3355.95	3210.1	801	24.67	18.79	95	Aef1	protein_coding	29.5941
FBgn0005695	FBtr0088710,FBtr0339337	2464	2318.15	333	14.2	10.82	573	gcl	protein_coding	247.18
FBgn0005775	FBtr0073375,FBtr0309972	4265.66	4119.81	5	0.12	0.09	70	Con	protein_coding	16.9911
FBgn0005777	FBtr0082128,FBtr0082129,FBtr0331693	2376.82	2230.97	3168	140.4	106.93	443	PpD3	protein_coding	198.568
FBgn0008635	FBtr0074576	3203	3057.15	3556	115	87.59	720	betaCOP	protein_coding	235.513
FBgn0010038	FBtr0082569	734	588.15	2	0.34	0.26	113	GstD2	protein_coding	192.128
FBgn0010039	FBtr0082570	746	600.15	238	39.21	29.86	173	GstD3	protein_coding	288.261
FBgn0010041	FBtr0082572	840	694.15	67	9.54	7.27	129	GstD5	protein_coding	185.839
FBgn0010051	FBtr0078686,FBtr0078687,FBtr0344265	10198.9	10053.1	1475	14.51	11.05	1319	Itpr	protein_coding	131.204
FBgn0010053	FBtr0086625	1486	1340.15	259.27	19.13	14.57	38	Jheh1	protein_coding	28.355
FBgn0010078	FBtr0071897	542	396.16	39225	9789.33	7455.97	1138	RpL23	protein_coding	2872.58
FBgn0010100	FBtr0081473,FBtr0300425,FBtr0343871,FBtr0346587	2753.55	2607.7	2782	105.48	80.34	321	mAcon1	protein_coding	123.097
FBgn0010113	FBtr0085619,FBtr0085620,FBtr0085621,FBtr0330311	14807	14661.1	3970	26.77	20.39	1005	hdc	protein_coding	68.5485
FBgn0010173	FBtr0081867	2135	1989.15	2666	132.51	100.93	777	RPA1	protein_coding	390.619
FBgn0010194	FBtr0074623,FBtr0343046	3971.31	3825.46	536	13.85	10.55	687	Wnt5	protein_coding	179.586
FBgn0010198	FBtr0073792,FBtr0073793,FBtr0073794,FBtr0073795,FBtr0300828	685.92	540.07	18760.9	3434.51	2615.87	353	RpS15Aa	protein_coding	653.619
FBgn0010215	FBtr0070038,FBtr0339894	3024.22	2878.37	1718	59.01	44.95	4440	alpha-Cat	protein_coding	1542.54
FBgn0010217	FBtr0089186,FBtr0333672,FBtr0344754	1696.42	1550.57	8046.35	513.07	390.77	1080	ATPsynbeta	protein_coding	696.518
FBgn0010220	FBtr0088564	1670	1524.15	522	33.86	25.79	67	Dbp45A	protein_coding	43.9589
FBgn0010222	FBtr0081996,FBtr0081997,FBtr0336761	1191.61	1045.76	778	73.56	56.02	162	Nmdmc	protein_coding	154.911
FBgn0010223	FBtr0075354	1825	1679.15	16	0.94	0.72	72	Galphaf	protein_coding	42.8788
FBgn0010225	FBtr0078968,FBtr0078969,FBtr0078971,FBtr0078973,FBtr0309256,FBtr0309257,FBtr0336707	2827.78	2681.93	7244	267.05	203.4	1750	Gel	protein_coding	652.515
FBgn0010226	FBtr0087005,FBtr0087006,FBtr0100258,FBtr0333551	1453.15	1307.3	154	11.65	8.87	1179	GstS1	protein_coding	901.859
FBgn0010228	FBtr0071673,FBtr0071674,FBtr0342960,FBtr0345488	759.33	613.49	2518	405.8	309.08	96	HmgZ	protein_coding	156.482
FBgn0010235	FBtr0075951,FBtr0331555,FBtr0331556	1843.05	1697.2	1121	65.3	49.74	265	Klc	protein_coding	156.14
FBgn0010238	FBtr0087933	2156	2010.15	1181	58.09	44.24	230	Lac	protein_coding	114.419
FBgn0010241	FBtr0087537	4256	4110.15	23	0.55	0.42	12	Mdr50	protein_coding	2.9196
FBgn0010246	FBtr0072672,FBtr0072673,FBtr0072674,FBtr0072675	3471.69	3325.84	2208	65.64	49.99	560	Myo61F	protein_coding	168.379
FBgn0010247	FBtr0113885	3112	2966.15	1551	51.7	39.38	2559	Parp	protein_coding	862.735
FBgn0010263	FBtr0077637,FBtr0077638,FBtr0077639,FBtr0077640,FBtr0100468,FBtr0290237,FBtr0290238,FBtr0330213,FBtr0343782	3426.6	3280.75	67	2.02	1.54	83	Rbp9	protein_coding	25.2991
FBgn0010265	FBtr0079724,FBtr0100541,FBtr0346454	611.44	465.59	14959	3176.58	2419.42	386	RpS13	protein_coding	829.056
FBgn0010269	FBtr0071313,FBtr0340120	1680.41	1534.56	467	30.09	22.92	91	Dsor1	protein_coding	59.3004
FBgn0010278	FBtr0072242	2507	2361.15	5286	221.34	168.58	177	Ssrp	protein_coding	74.9635
FBgn0010280	FBtr0075448,FBtr0075449,FBtr0075450,FBtr0075451,FBtr0114589,FBtr0301911,FBtr0333290,FBtr0333291,FBtr0345951	4405.26	4259.41	2261	52.48	39.97	579	Taf4	protein_coding	135.934
FBgn0010282	FBtr0081719	1938	1792.15	1297	71.55	54.5	196	TfIIFalpha	protein_coding	109.366
FBgn0010288	FBtr0077844,FBtr0303459,FBtr0330676	1046.03	900.18	3102	340.7	259.49	257	Uch	protein_coding	285.498
FBgn0010292	FBtr0071090	1518	1372.15	445	32.06	24.42	125	bys	protein_coding	91.0979
FBgn0010300	FBtr0081158,FBtr0081159,FBtr0081160,FBtr0336627,FBtr0344846	7951.15	7805.3	3073.98	38.94	29.66	815	brat	protein_coding	104.416
FBgn0010303	FBtr0073747,FBtr0073748,FBtr0330396,FBtr0330397,FBtr0340303,FBtr0479992,FBtr0479993	5510.29	5364.44	2210	40.73	31.02	388	hep	protein_coding	72.3281
FBgn0010309	FBtr0081194,FBtr0302561	3198.02	3052.17	434	14.06	10.71	32	pigeon	protein_coding	10.4843
FBgn0010315	FBtr0300391,FBtr0300392,FBtr0300393	2162.3	2016.45	637	31.23	23.79	733	CycD	protein_coding	363.51
FBgn0010316	FBtr0088469	2530	2384.15	1101	45.66	34.78	10	dap	protein_coding	4.19437
FBgn0010328	FBtr0085178,FBtr0112857,FBtr0308502,FBtr0334730,FBtr0334731	6157.8	6011.95	4524.54	74.41	56.67	570	woc	protein_coding	94.8112
FBgn0010329	FBtr0089999,FBtr0340409	3771.14	3625.29	1	0.03	0.02	689	Tbh	protein_coding	190.054
FBgn0010333	FBtr0072730,FBtr0331868	1763.87	1618.02	3774	230.61	175.64	168	Rac1	protein_coding	103.831
FBgn0010339	FBtr0087976	1304	1158.15	1314	112.17	85.44	86	128up	protein_coding	74.2564
FBgn0010341	FBtr0074751,FBtr0309214,FBtr0309215	1849.43	1703.58	8751	507.88	386.82	282	Cdc42	protein_coding	165.534
FBgn0010342	FBtr0088530	1814	1668.15	3052	180.89	137.77	52	Map60	protein_coding	31.1723
FBgn0010348	FBtr0078571,FBtr0078573,FBtr0078574,FBtr0078575,FBtr0112858,FBtr0299906,FBtr0299907,FBtr0332054	1457.92	1312.07	14800	1115.24	849.41	899	Arf1	protein_coding	685.177
FBgn0010350	FBtr0076688,FBtr0346546	2391	2245.15	1805.14	79.49	60.55	146	Cds	protein_coding	65.0291
FBgn0010352	FBtr0075263,FBtr0075264,FBtr0075266,FBtr0075267,FBtr0075268,FBtr0075269,FBtr0112860,FBtr0333214	3767.65	3621.8	5617	153.34	116.79	1889	Ogdh	protein_coding	521.564
FBgn0010355	FBtr0081684,FBtr0081685,FBtr0081686,FBtr0301622,FBtr0304903,FBtr0345257	6566.33	6420.48	1680	25.87	19.7	1900	Taf1	protein_coding	295.928
FBgn0010356	FBtr0088240	2362	2216.15	1163	51.89	39.52	97	Taf5	protein_coding	43.7696
FBgn0010357	FBtr0088122,FBtr0345928	942	796.15	0	0	0	6	betaTry	protein_coding	7.53627
FBgn0010379	FBtr0083226,FBtr0083227,FBtr0083228,FBtr0344470,FBtr0344717	3795.71	3649.86	2021	54.75	41.7	856	Akt	protein_coding	234.53
FBgn0010380	FBtr0074789	3228	3082.15	3410	109.39	83.31	94	AP-1-2beta	protein_coding	30.4982
FBgn0010385	FBtr0088432	399	253.18	0	0	0	20	Def	protein_coding	78.9952
FBgn0010391	FBtr0073480	2056	1910.15	1976	102.28	77.9	131	SrpRalpha	protein_coding	68.581
FBgn0010395	FBtr0081461,FBtr0346711	3179.1	3033.25	226.71	7.39	5.63	229	Itgbn	protein_coding	75.4966
FBgn0010397	FBtr0087512,FBtr0333166	2375.99	2230.14	188	8.33	6.35	38	LamC	protein_coding	17.0393
FBgn0010406	FBtr0076752	1663	1517.15	956	62.3	47.45	10	RNaseX25	protein_coding	6.59131
FBgn0010408	FBtr0076423,FBtr0076424,FBtr0076425,FBtr0342577	736.8	590.95	18959.2	3171.98	2415.92	78	RpS9	protein_coding	131.991
FBgn0010409	FBtr0086947	635	489.16	12069	2439.43	1857.97	146	RpL18A	protein_coding	298.471
FBgn0010411	FBtr0086273,FBtr0086274	584.91	439.07	8120	1828.47	1392.64	211	RpS18	protein_coding	480.561
FBgn0010412	FBtr0074311,FBtr0074312,FBtr0074313,FBtr0340149,FBtr0345129	625.29	479.45	13521	2788.23	2123.63	538	RpS19a	protein_coding	1122.12
FBgn0010414	FBtr0072362,FBtr0343316,FBtr0479819	3183	3037.15	3	0.1	0.07	14	SerT	protein_coding	4.60958
FBgn0010415	FBtr0071706,FBtr0071707,FBtr0273206,FBtr0305897,FBtr0342892,FBtr0342893,FBtr0342894,FBtr0342895,FBtr0474169	2924.44	2778.59	1409	50.14	38.19	80	Sdc	protein_coding	28.7916
FBgn0010416	FBtr0074305,FBtr0340315	2034.47	1888.62	1932	101.14	77.03	163	TH1	protein_coding	86.3064
FBgn0010417	FBtr0074941,FBtr0333272	2056	1910.15	763	39.49	30.08	12	Taf6	protein_coding	6.28223
FBgn0010422	FBtr0080722,FBtr0332475	1570.78	1424.93	956	66.33	50.52	14	TfIIS	protein_coding	9.82504
FBgn0010434	FBtr0086506,FBtr0086508,FBtr0086509,FBtr0301279,FBtr0340468,FBtr0340469	4775.19	4629.34	13940	297.72	226.76	6140	cora	protein_coding	1326.32
FBgn0010441	FBtr0085179,FBtr0334732	1931	1785.15	1158	64.14	48.85	114	pll	protein_coding	63.8602
FBgn0010470	FBtr0071703,FBtr0300397,FBtr0306013,FBtr0342896,FBtr0342897	1299.21	1153.35	7274	623.55	474.93	359	Fkbp14	protein_coding	311.267
FBgn0010473	FBtr0089268,FBtr0089269,FBtr0089270,FBtr0089271,FBtr0301863,FBtr0301864,FBtr0333484,FBtr0333485,FBtr0347158,FBtr0347159	4988.23	4842.38	14	0.29	0.22	913	tutl	protein_coding	188.544
FBgn0010482	FBtr0086136,FBtr0086137,FBtr0301420,FBtr0301421,FBtr0301423,FBtr0301424,FBtr0308840,FBtr0308841,FBtr0308842	5548.82	5402.97	44	0.81	0.61	2	hlk	protein_coding	0.370167
FBgn0010488	FBtr0087786,FBtr0087787,FBtr0334772	5617.29	5471.44	11343	204.97	156.11	5722	NAT1	protein_coding	1045.79
FBgn0010501	FBtr0072062	1749	1603.15	242	14.92	11.37	8	Dcp-1	protein_coding	4.99018
FBgn0010504	FBtr0088811,FBtr0088812,FBtr0088813,FBtr0088814,FBtr0339296	1871.99	1726.14	687	39.35	29.97	77	kermit	protein_coding	44.6082
FBgn0010520	FBtr0079874	758	612.15	440	71.07	54.13	18	Bka	protein_coding	29.4046
FBgn0010531	FBtr0300944,FBtr0333068	899.35	753.5	610	80.04	60.96	14	Ccs	protein_coding	18.58
FBgn0010548	FBtr0088993,FBtr0088996,FBtr0300477,FBtr0300478,FBtr0300479,FBtr0300480,FBtr0300481,FBtr0308198,FBtr0310674,FBtr0310675,FBtr0310676,FBtr0336912	2248.34	2102.49	1841	86.57	65.94	142	Aldh-III	protein_coding	67.539
FBgn0010549	FBtr0302504,FBtr0332999	4411	4265.15	3	0.07	0.05	46	l(2)03659	protein_coding	10.7851
FBgn0010551	FBtr0086614,FBtr0086615,FBtr0086616,FBtr0112861,FBtr0112862,FBtr0112863	1479.09	1333.24	3849	285.43	217.4	523	Phb2	protein_coding	392.277
FBgn0010583	FBtr0078013,FBtr0078014,FBtr0078015,FBtr0332973	3229.55	3083.7	654	20.97	15.97	186	dock	protein_coding	60.3172
FBgn0010590	FBtr0087262	852	706.15	1868	261.54	199.2	10	Prosbeta1	protein_coding	14.1613
FBgn0010591	FBtr0087007,FBtr0087008	2046.89	1901.04	1328	69.07	52.6	520	Sply	protein_coding	273.534
FBgn0010602	FBtr0078081,FBtr0078082,FBtr0310028,FBtr0310029	1113.02	967.17	3491	356.87	271.81	86	lwr	protein_coding	88.9192
FBgn0010611	FBtr0087145,FBtr0087146,FBtr0087147,FBtr0087148,FBtr0087149,FBtr0340059	1907.09	1761.24	3479	195.3	148.75	512	Hmgs	protein_coding	290.704
FBgn0010621	FBtr0087987,FBtr0087988	1852.63	1706.78	13719	794.71	605.29	723	CCT5	protein_coding	423.605
FBgn0010638	FBtr0087498	792	646.15	2286	349.79	266.41	68	Sec61beta	protein_coding	105.239
FBgn0010651	FBtr0086634,FBtr0086635,FBtr0345426	2137.33	1991.48	1316	65.33	49.76	677	MFS14	protein_coding	339.948
FBgn0010660	FBtr0071996	5334	5188.15	2393	45.6	34.73	4064	Nup214	protein_coding	783.324
FBgn0010747	FBtr0077169	2015	1869.15	2283	120.76	91.98	237	Srp54k	protein_coding	126.796
FBgn0010750	FBtr0078868,FBtr0334899	1774.31	1628.46	1534	93.13	70.94	52	atms	protein_coding	31.932
FBgn0010762	FBtr0076262,FBtr0076263,FBtr0076264,FBtr0331573,FBtr0331574	3808.41	3662.56	715	19.3	14.7	274	simj	protein_coding	74.8111
FBgn0010768	FBtr0083733	3258	3112.15	516	16.39	12.49	110	sqz	protein_coding	35.3453
FBgn0010770	FBtr0084012	1477	1331.15	1038	77.1	58.72	78	ppan	protein_coding	58.596
FBgn0010772	FBtr0078728,FBtr0334951,FBtr0334952	3253.32	3107.47	766	24.37	18.56	827	Xe7	protein_coding	266.133
FBgn0010774	FBtr0081642	1328	1182.15	2620	219.13	166.9	673	Ref1	protein_coding	569.302
FBgn0010786	FBtr0072679	2556	2410.15	3974.16	163.03	124.17	793	l(3)02640	protein_coding	329.025
FBgn0010803	FBtr0081981	1683	1537.15	2516	161.83	123.26	733	TrpRS	protein_coding	476.857
FBgn0010808	FBtr0085745	940	794.15	362	45.07	34.33	14	Chchd3	protein_coding	17.6289
FBgn0010812	FBtr0081788,FBtr0347497	3236	3090.15	1333	42.65	32.48	101	NA	NA	32.6845
FBgn0010825	FBtr0076616,FBtr0076618,FBtr0076619,FBtr0305696,FBtr0305697,FBtr0305698,FBtr0305699,FBtr0333048,FBtr0333049	8251.54	8105.69	1653	20.16	15.36	468	Gug	protein_coding	57.7372
FBgn0010830	FBtr0078535	2469	2323.15	366.93	15.62	11.89	44	l(3)04053	protein_coding	18.9398
FBgn0010877	FBtr0083595,FBtr0083596,FBtr0334313,FBtr0334314	3272.49	3126.64	1268	40.1	30.54	364	l(3)05822	protein_coding	116.419
FBgn0010905	FBtr0304613,FBtr0304614,FBtr0304615,FBtr0304616,FBtr0304617,FBtr0304618,FBtr0304619,FBtr0304620,FBtr0304621,FBtr0345046,FBtr0345047	6570.72	6424.87	2551	39.26	29.9	53	Spn	protein_coding	8.24919
FBgn0010909	FBtr0072956,FBtr0072957,FBtr0072958,FBtr0072959,FBtr0333362,FBtr0333363,FBtr0333364,FBtr0333365	5480.81	5334.96	8634	160.01	121.87	2423	msn	protein_coding	454.174
FBgn0010926	FBtr0083504,FBtr0347218	3144.23	2998.38	434.05	14.31	10.9	130	l(3)07882	protein_coding	43.3567
FBgn0011020	FBtr0081569	2802	2656.15	390	14.52	11.06	52	Sas-4	protein_coding	19.5772
FBgn0011202	FBtr0081410,FBtr0081411,FBtr0305960,FBtr0305961,FBtr0335145	4421.2	4275.35	1264	29.23	22.26	330	dia	protein_coding	77.1867
FBgn0011204	FBtr0072706	2801	2655.15	2328	86.69	66.03	585	cue	protein_coding	220.327
FBgn0011205	FBtr0078186,FBtr0078187,FBtr0078188,FBtr0078189,FBtr0078190,FBtr0307392,FBtr0307393	1917.14	1771.29	956.32	53.38	40.66	104	fbl	protein_coding	58.7143
FBgn0011206	FBtr0076538,FBtr0076539,FBtr0076540,FBtr0076541,FBtr0300462,FBtr0331858,FBtr0344979	2617.52	2471.67	31	1.24	0.94	2	bol	protein_coding	0.80917
FBgn0011207	FBtr0079847	2045	1899.15	759	39.51	30.1	82	pelo	protein_coding	43.1772
FBgn0011211	FBtr0071883	2252	2106.15	5271	247.44	188.46	147	blw	protein_coding	69.7956
FBgn0011217	FBtr0083018,FBtr0310554,FBtr0336876	1639.26	1493.41	7778	514.94	392.2	461	eff	protein_coding	308.69
FBgn0011224	FBtr0085878,FBtr0085879,FBtr0085880,FBtr0085881,FBtr0085882,FBtr0085883,FBtr0085884,FBtr0085885,FBtr0085886,FBtr0085887,FBtr0085888,FBtr0112864,FBtr0112865,FBtr0112866,FBtr0300263,FBtr0300264,FBtr0300265,FBtr0300266,FBtr0300267,FBtr0300268,FBtr0300269,FBtr0300270,FBtr0306692,FBtr0306693,FBtr0346192	4050.23	3904.38	1285	32.54	24.78	211	heph	protein_coding	54.0419
FBgn0011225	FBtr0084636,FBtr0301367,FBtr0301368,FBtr0301369,FBtr0301370,FBtr0301371,FBtr0334871,FBtr0334872,FBtr0345266	4350.13	4204.28	1028	24.17	18.41	87	jar	protein_coding	20.6932
FBgn0011230	FBtr0079545,FBtr0333088	16190.9	16045	5365	33.06	25.18	19923	poe	protein_coding	1241.69
FBgn0011232	FBtr0079809	3558	3412.15	777	22.51	17.15	623	scat	protein_coding	182.583
FBgn0011236	FBtr0072129	3070	2924.15	1406	47.54	36.21	180	ken	protein_coding	61.5563
FBgn0011259	FBtr0079691,FBtr0303877,FBtr0303878,FBtr0303879,FBtr0329930,FBtr0329931,FBtr0329932	7723.76	7577.9	85	1.11	0.84	118	Sema1a	protein_coding	15.5716
FBgn0011272	FBtr0079888,FBtr0100164,FBtr0310482	808.06	662.21	6529	974.79	742.44	562	RpL13	protein_coding	848.673
FBgn0011273	FBtr0084904,FBtr0301963	910	764.15	0	0	0	25.3333	Acam	protein_coding	33.1523
FBgn0011274	FBtr0081008,FBtr0081009,FBtr0301577,FBtr0301578	3065.4	2919.55	300.72	10.18	7.76	2981	Dif	protein_coding	1021.05
FBgn0011281	FBtr0078656,FBtr0345250,FBtr0345251	849	703.15	0	0	0	26	Obp83a	protein_coding	36.9765
FBgn0011284	FBtr0075884,FBtr0075885,FBtr0346390	989.85	844	7886	923.8	703.61	187	RpS4	protein_coding	221.564
FBgn0011286	FBtr0088637,FBtr0088638,FBtr0088639,FBtr0088640,FBtr0304568,FBtr0304569,FBtr0304570,FBtr0304571,FBtr0304572,FBtr0308083	15770	15624.1	6	0.04	0.03	9	RyR	protein_coding	0.576031
FBgn0011288	FBtr0111143,FBtr0304625	2233	2087.15	17	0.81	0.61	60	Snap25	protein_coding	28.7473
FBgn0011290	FBtr0082440,FBtr0082442,FBtr0290205,FBtr0335213	1048.66	902.81	985	107.87	82.16	84	Taf12	protein_coding	93.0428
FBgn0011300	FBtr0088658,FBtr0088659,FBtr0300599	4777.82	4631.97	3354	71.59	54.53	1396	babo	protein_coding	301.384
FBgn0011336	FBtr0084786	2703	2557.15	4024	155.58	118.5	349	Stt3B	protein_coding	136.48
FBgn0011361	FBtr0072676,FBtr0072677,FBtr0331864	677.79	531.95	2251	418.38	318.65	29	ND-ACP	protein_coding	54.5164
FBgn0011474	FBtr0082929,FBtr0082930,FBtr0309996	3981.84	3835.99	753.43	19.42	14.79	259	PR-Set7	protein_coding	67.5184
FBgn0011481	FBtr0083611,FBtr0083612,FBtr0083613,FBtr0330051	5157.94	5012.09	1041	20.54	15.64	351	Ssdp	protein_coding	70.0307
FBgn0011509	FBtr0076598,FBtr0333891	1135	989.15	512	51.18	38.98	18	SrpRbeta	protein_coding	18.1974
FBgn0011570	FBtr0077881,FBtr0331630	1610.91	1465.06	8246	556.48	423.84	151	cpb	protein_coding	103.067
FBgn0011576	FBtr0070387,FBtr0345609	2092.58	1946.73	37.53	1.91	1.45	40	Cyp4d2	protein_coding	20.5473
FBgn0011584	FBtr0079931,FBtr0079932,FBtr0305986,FBtr0343741	1559.14	1413.29	4656	325.72	248.08	42	Trp1	protein_coding	29.7179
FBgn0011586	FBtr0071266,FBtr0071267,FBtr0310067,FBtr0333604,FBtr0333605	1126.72	980.87	2123	213.99	162.99	49	e(r)	protein_coding	49.9557
FBgn0011589	FBtr0086802,FBtr0340287	5184	5038.15	1	0.02	0.01	20	Elk	protein_coding	3.96971
FBgn0011591	FBtr0078267	1959	1813.15	23	1.25	0.96	31	fng	protein_coding	17.0973
FBgn0011592	FBtr0087821,FBtr0087822,FBtr0339649	6320	6174.15	315	5.04	3.84	227	fra	protein_coding	36.7662
FBgn0011596	FBtr0084399	2391	2245.15	16	0.7	0.54	1601	fzo	protein_coding	713.093
FBgn0011603	FBtr0077446,FBtr0077447,FBtr0077448,FBtr0301407,FBtr0301408	3458	3312.15	4	0.12	0.09	42	ine	protein_coding	12.6806
FBgn0011604	FBtr0087841,FBtr0087842,FBtr0087843	3541	3395.15	5046	146.94	111.92	1033	Iswi	protein_coding	304.258
FBgn0011606	FBtr0070448,FBtr0340093	4527	4381.15	1509	34.05	25.94	180	Klp3A	protein_coding	41.0851
FBgn0011638	FBtr0081374	1549	1403.15	2967	209.06	159.23	401	La	protein_coding	285.786
FBgn0011640	FBtr0076841,FBtr0076842,FBtr0076843,FBtr0076844,FBtr0076845	1814.49	1668.64	1466	86.86	66.16	136	lark	protein_coding	81.5035
FBgn0011642	FBtr0089210,FBtr0089211,FBtr0089214,FBtr0309882,FBtr0345298	1894.51	1748.66	580	32.79	24.98	2595	Zyx	protein_coding	1483.99
FBgn0011648	FBtr0077616,FBtr0332372	2819.7	2673.85	353	13.05	9.94	98	Mad	protein_coding	36.6513
FBgn0011655	FBtr0085815,FBtr0085816,FBtr0337030	3358.9	3213.05	689.7	21.22	16.16	188	Med	protein_coding	58.5114
FBgn0011656	FBtr0088443,FBtr0088444,FBtr0088445,FBtr0088446,FBtr0088447,FBtr0330707,FBtr0330708,FBtr0479641,FBtr0479642,FBtr0479643,FBtr0479644	3815.65	3669.8	531	14.31	10.9	163	Mef2	protein_coding	44.4166
FBgn0011660	FBtr0087388	3040	2894.15	482.68	16.49	12.56	219	Pms2	protein_coding	75.6699
FBgn0011661	FBtr0071269,FBtr0071270,FBtr0071271,FBtr0071272,FBtr0071273,FBtr0071274,FBtr0071275,FBtr0071276,FBtr0071277,FBtr0071278,FBtr0308193,FBtr0308194,FBtr0331601	2663.11	2517.26	19303	758.16	577.45	1929	Moe	protein_coding	766.309
FBgn0011666	FBtr0084881,FBtr0084882,FBtr0305218,FBtr0305219,FBtr0333663,FBtr0333664,FBtr0333665	8001.86	7856.01	1785	22.46	17.11	1363	msi	protein_coding	173.498
FBgn0011672	FBtr0089521,FBtr0301477,FBtr0301478,FBtr0306350,FBtr0306351,FBtr0330046	2807.04	2661.19	661	24.56	18.7	431	Mvl	protein_coding	161.958
FBgn0011674	FBtr0071562	3887	3741.15	92	2.43	1.85	151	insc	protein_coding	40.3619
FBgn0011676	FBtr0080188,FBtr0100489,FBtr0343888	4000	3854.15	13	0.33	0.25	75	Nos	protein_coding	19.4595
FBgn0011692	FBtr0073227	3207	3061.15	3643	117.66	89.62	240	pav	protein_coding	78.4019
FBgn0011703	FBtr0080059	2577	2431.15	3117	126.76	96.55	1065	RnrL	protein_coding	438.064
FBgn0011704	FBtr0088046	1593	1447.15	4718	322.34	245.5	40	RnrS	protein_coding	27.6405
FBgn0011706	FBtr0075120	901	755.15	35	4.58	3.49	78	rpr	protein_coding	103.291
FBgn0011708	FBtr0080831,FBtr0080832	1842.25	1696.4	691	40.27	30.67	365	Syx5	protein_coding	215.162
FBgn0011710	FBtr0077198	2026	1880.15	5069	266.56	203.02	223	Septin1	protein_coding	118.608
FBgn0011722	FBtr0079275,FBtr0343152	6939.39	6793.54	1962	28.55	21.75	94	Tig	protein_coding	13.8367
FBgn0011725	FBtr0084566,FBtr0084567,FBtr0084568,FBtr0084569,FBtr0084570,FBtr0084571	2910.25	2764.4	1071.39	38.32	29.19	123	twin	protein_coding	44.4943
FBgn0011726	FBtr0072188	735	589.15	29461	4944.05	3765.6	995	tsr	protein_coding	1688.87
FBgn0011737	FBtr0079371,FBtr0332329	2399	2253.15	436	19.13	14.57	47	Wee1	protein_coding	20.8597
FBgn0011739	FBtr0085720	5803	5657.15	1344	23.49	17.89	423	wts	protein_coding	74.7726
FBgn0011740	FBtr0082031,FBtr0334302	4000.22	3854.37	602	15.44	11.76	362	alpha-Man-IIa	protein_coding	93.9194
FBgn0011742	FBtr0074295,FBtr0112868,FBtr0310673	2288	2142.15	1982	91.48	69.67	267	Arp2	protein_coding	124.641
FBgn0011745	FBtr0082652	1469	1323.15	2225	166.26	126.63	155	Arp1	protein_coding	117.145
FBgn0011747	FBtr0089171,FBtr0089172,FBtr0089173,FBtr0300497	5117.93	4972.08	1014	20.16	15.36	7550	Ank	protein_coding	1518.48
FBgn0011754	FBtr0090002,FBtr0301500,FBtr0301501,FBtr0343587,FBtr0343648	2959.26	2813.41	1035	36.37	27.7	257	PhKgamma	protein_coding	91.3482
FBgn0011760	FBtr0070704,FBtr0070706,FBtr0070707,FBtr0307065,FBtr0474174	1491.31	1345.46	10724.3	788.07	600.22	123	ctp	protein_coding	91.4185
FBgn0011763	FBtr0087740,FBtr0087741,FBtr0333149	2427.65	2281.8	2144	92.9	70.76	49	Dp	protein_coding	21.4743
FBgn0011766	FBtr0084117,FBtr0084118,FBtr0084119,FBtr0334678,FBtr0345217,FBtr0346157	3786.81	3640.96	5091.95	138.27	105.31	2770	E2f1	protein_coding	760.788
FBgn0011768	FBtr0082290	1337	1191.15	1016	84.33	64.23	36	Fdh	protein_coding	30.2229
FBgn0011769	FBtr0076498,FBtr0303475	715	569.15	121	21.02	16.01	12	Fdx1	protein_coding	21.0841
FBgn0011770	FBtr0071472	996	850.15	304	35.35	26.93	10	Gip	protein_coding	11.7626
FBgn0011771	FBtr0078510	3777	3631.15	1431	38.96	29.68	481	Hem	protein_coding	132.465
FBgn0011774	FBtr0082385,FBtr0334308	2140.84	1994.99	650	32.21	24.54	1037	Irbp	protein_coding	519.802
FBgn0011785	FBtr0084604	7244	7098.15	1798.29	25.05	19.08	1699	BRWD3	protein_coding	239.358
FBgn0011802	FBtr0076292,FBtr0334100	3508.44	3362.59	236	6.94	5.29	768	Gem3	protein_coding	228.395
FBgn0011817	FBtr0076754,FBtr0076755,FBtr0076756,FBtr0076757,FBtr0076758,FBtr0076759,FBtr0333223,FBtr0474156	5799.52	5653.67	551	9.64	7.34	41	nmo	protein_coding	7.25193
FBgn0011818	FBtr0077777,FBtr0077778,FBtr0077779,FBtr0077780	3193.6	3047.75	479	15.54	11.84	20	oaf	protein_coding	6.56222
FBgn0011826	FBtr0074294,FBtr0305593,FBtr0309793	3571.58	3425.73	1075.54	31.04	23.64	256	Pp2B-14D	protein_coding	74.7286
FBgn0011828	FBtr0072950,FBtr0072951,FBtr0072952,FBtr0072953,FBtr0072954	4888.88	4743.03	5432.94	113.25	86.26	379	Pxn	protein_coding	79.9067
FBgn0011836	FBtr0076361,FBtr0332688	3858	3712.15	435	11.59	8.82	215	Taf2	protein_coding	57.9179
FBgn0011837	FBtr0073683,FBtr0333756,FBtr0345165	4421.43	4275.58	4122	95.32	72.6	1418.67	Tis11	protein_coding	331.807
FBgn0011844	FBtr0075834	72	0	0	0	0	15	tRNA:Asp-GTC-1-10	tRNA	Inf
FBgn0011848	FBtr0086446	72	0	0	0	0	244	tRNA:Glu-TTC-1-6	tRNA	Inf
FBgn0011849	FBtr0086447	72	0	0	0	0	228	tRNA:Glu-TTC-1-5	tRNA	Inf
FBgn0011850	FBtr0086448	72	0	0	0	0	256	tRNA:Glu-TTC-1-4	tRNA	Inf
FBgn0011851	FBtr0072685	72	0	0	0	0	138	tRNA:Glu-CTC-3-4	tRNA	Inf
FBgn0011852	FBtr0072686	72	0	0	0	0	157	tRNA:Glu-CTC-3-5	tRNA	Inf
FBgn0011853	FBtr0072687	72	0	0	0	0	176	tRNA:Glu-CTC-3-6	tRNA	Inf
FBgn0011854	FBtr0072690	72	0	0	0	0	154	tRNA:Glu-CTC-3-8	tRNA	Inf
FBgn0011855	FBtr0072691	72	0	0	0	0	123	tRNA:Glu-CTC-3-9	tRNA	Inf
FBgn0011858	FBtr0083267	73	0	0	0	0	515	tRNA:Phe-GAA-1-8	tRNA	Inf
FBgn0011868	FBtr0086659	71	0	0	0	0	69	tRNA:Gly-GCC-1-9	tRNA	Inf
FBgn0011877	FBtr0087901	72	0	0	0	0	504	tRNA:His-GTG-2-1Psi	pseudogene	Inf
FBgn0011878	FBtr0087900	72	0	0	0	0	498	tRNA:His-GTG-1-4	tRNA	Inf
FBgn0011879	FBtr0086908	72	0	0	0	0	128	tRNA:Ala-TGC-2-1	tRNA	Inf
FBgn0011880	FBtr0085984	74	0	0	0	0	264	tRNA:Ile-AAT-1-1	tRNA	Inf
FBgn0011881	FBtr0087713	74	0	0	0	0	1739	tRNA:Ile-AAT-1-3	tRNA	Inf
FBgn0011882	FBtr0087658	74	0	0	0	0	652	tRNA:Ile-AAT-1-4	tRNA	Inf
FBgn0011883	FBtr0087659	74	0	0	0	0	303	tRNA:Ile-AAT-1-5	tRNA	Inf
FBgn0011884	FBtr0087660	74	0	0	0	0	674	tRNA:Ile-AAT-1-6	tRNA	Inf
FBgn0011885	FBtr0087661	74	0	0	0	0	686	tRNA:Ile-AAT-1-7	tRNA	Inf
FBgn0011887	FBtr0085983	73	0	0	0	0	13	tRNA:Lys-CTT-1-4	tRNA	Inf
FBgn0011893	FBtr0086189	73	0	0	0	0	41	tRNA:Lys-CTT-1-7	tRNA	Inf
FBgn0011895	FBtr0086187	73	0	0	0	0	6	tRNA:Lys-CTT-1-9	tRNA	Inf
FBgn0011896	FBtr0087688	73	0	0	0	0	35	tRNA:Lys-CTT-1-10	tRNA	Inf
FBgn0011897	FBtr0086334	73	0	0	0	0	10	tRNA:Lys-CTT-1-11	tRNA	Inf
FBgn0011902	FBtr0079596	73	0	0	0	0	285	tRNA:Lys-TTT-1-1	tRNA	Inf
FBgn0011904	FBtr0081660	73	0	0	0	0	938	tRNA:Lys-TTT-2-4	tRNA	Inf
FBgn0011905	FBtr0082544	72	0	0	0	0	922	tRNA:Lys-TTT-2-5	tRNA	Inf
FBgn0011906	FBtr0088703	83	0	0	0	0	103	tRNA:Leu-CAG-1-1	tRNA	Inf
FBgn0011909	FBtr0089303	83	0	0	0	0	148	tRNA:Leu-CAA-2-1	tRNA	Inf
FBgn0011910	FBtr0089302	83	0	0	0	0	268	tRNA:Leu-CAA-1-1	tRNA	Inf
FBgn0011915	FBtr0088071	73	0	0	0	0	8852	tRNA:Met-CAT-1-1	tRNA	Inf
FBgn0011916	FBtr0088086	73	0	0	0	0	2673	tRNA:Met-CAT-1-2	tRNA	Inf
FBgn0011919	FBtr0081706	73	0	0	0	0	1063	tRNA:Met-CAT-1-5	tRNA	Inf
FBgn0011921	FBtr0088465	72	0	0	0	0	66	tRNA:iMet-CAT-2-1	tRNA	Inf
FBgn0011927	FBtr0075713	72	0	0	0	0	184	tRNA:iMet-CAT-1-4	tRNA	Inf
FBgn0011928	FBtr0075681	72	0	0	0	0	342	tRNA:iMet-CAT-1-5	tRNA	Inf
FBgn0011931	FBtr0085982	74	0	0	0	0	897	tRNA:Asn-GTT-1-6	tRNA	Inf
FBgn0011932	FBtr0085981	74	0	0	0	0	924	tRNA:Asn-GTT-1-5	tRNA	Inf
FBgn0011933	FBtr0086015	74	0	0	0	0	539	tRNA:Asn-GTT-1-4	tRNA	Inf
FBgn0011934	FBtr0085989	74	0	0	0	0	990	tRNA:Asn-GTT-1-8	tRNA	Inf
FBgn0011935	FBtr0086004	74	0	0	0	0	574	tRNA:Asn-GTT-1-7	tRNA	Inf
FBgn0011936	FBtr0100016	74	0	0	0	0	630	tRNA:Asn-GTT-1-3	tRNA	Inf
FBgn0011937	FBtr0100015	74	0	0	0	0	786	tRNA:Asn-GTT-1-2	tRNA	Inf
FBgn0011938	FBtr0086016	74	0	0	0	0	604	tRNA:Asn-GTT-1-1	tRNA	Inf
FBgn0011944	FBtr0083501	72	0	0	0	0	90	tRNA:Pro-TGG-1-1	tRNA	Inf
FBgn0011945	FBtr0083469	72	0	0	0	0	84	tRNA:Pro-TGG-1-2	tRNA	Inf
FBgn0011948	FBtr0073860	73	0	0	0	0	32	tRNA:Arg-TCG-3-1	tRNA	Inf
FBgn0011949	FBtr0073861	73	0	0	0	0	37	tRNA:Arg-TCG-3-2	tRNA	Inf
FBgn0011950	FBtr0073862	73	0	0	0	0	39	tRNA:Arg-TCG-3-3	tRNA	Inf
FBgn0011951	FBtr0073863	73	0	0	0	0	16	tRNA:Arg-TCG-3-4	tRNA	Inf
FBgn0011952	FBtr0073857	73	0	0	0	0	42	tRNA:Arg-TCG-2-1	tRNA	Inf
FBgn0011953	FBtr0073871	73	0	0	0	0	591	tRNA:Arg-TCG-1-1	tRNA	Inf
FBgn0011954	FBtr0077184	73	0	0	0	0	28	tRNA:Arg-TCG-2-2	tRNA	Inf
FBgn0011955	FBtr0086006	73	0	0	0	0	82	tRNA:Arg-ACG-1-5	tRNA	Inf
FBgn0011956	FBtr0085985	73	0	0	0	0	94	tRNA:Arg-ACG-1-3	tRNA	Inf
FBgn0011957	FBtr0085980	73	0	0	0	0	98	tRNA:Arg-ACG-1-2	tRNA	Inf
FBgn0011958	FBtr0085979	73	0	0	0	0	224	tRNA:Arg-ACG-1-1	tRNA	Inf
FBgn0011959	FBtr0081809	73	0	0	0	0	52	tRNA:Arg-ACG-1-10	tRNA	Inf
FBgn0011960	FBtr0081810	73	0	0	0	0	36	tRNA:Arg-ACG-1-9	tRNA	Inf
FBgn0011961	FBtr0081811	73	0	0	0	0	158	tRNA:Arg-ACG-1-8	tRNA	Inf
FBgn0011962	FBtr0081812	73	0	0	0	0	98	tRNA:Arg-ACG-1-7	tRNA	Inf
FBgn0011963	FBtr0081813	73	0	0	0	0	52	tRNA:Arg-ACG-1-6	tRNA	Inf
FBgn0011966	FBtr0081923	73	0	0	0	0	35	tRNA:Arg-TCG-2-3	tRNA	Inf
FBgn0011970	FBtr0082241	82	0	0	0	0	169	tRNA:Ser-GCT-2-1	tRNA	Inf
FBgn0011971	FBtr0082919	82	0	0	0	0	177	tRNA:Ser-GCT-2-2	tRNA	Inf
FBgn0011974	FBtr0073865	82	0	0	0	0	31	tRNA:Ser-AGA-1-1	tRNA	Inf
FBgn0011975	FBtr0073858	82	0	0	0	0	44	tRNA:Ser-CGA-1-1	tRNA	Inf
FBgn0011976	FBtr0073859	82	0	0	0	0	41	tRNA:Ser-CGA-1-2	tRNA	Inf
FBgn0011977	FBtr0073872	82	0	0	0	0	81	tRNA:Ser-CGA-1-3	tRNA	Inf
FBgn0011980	FBtr0073886	82	0	0	0	0	5	tRNA:Ser-AGA-3-1	tRNA	Inf
FBgn0011981	FBtr0073866	82	0	0	0	0	12	tRNA:Ser-AGA-3-2	tRNA	Inf
FBgn0011982	FBtr0073885	82	0	0	0	0	4	tRNA:Ser-AGA-2-1	tRNA	Inf
FBgn0011983	FBtr0073870	82	0	0	0	0	20	tRNA:Ser-AGA-2-2	tRNA	Inf
FBgn0011984	FBtr0077613	82	0	0	0	0	7	tRNA:Ser-AGA-2-4	tRNA	Inf
FBgn0011985	FBtr0077577	82	0	0	0	0	19	tRNA:Ser-AGA-2-3	tRNA	Inf
FBgn0011986	FBtr0077142	82	0	0	0	0	11	tRNA:Ser-AGA-2-5	tRNA	Inf
FBgn0011993	FBtr0083497	74	0	0	0	0	120	tRNA:Thr-AGT-1-5	tRNA	Inf
FBgn0011994	FBtr0083496	74	0	0	0	0	89	tRNA:Thr-AGT-1-6	tRNA	Inf
FBgn0011998	FBtr0081536	73	0	0	0	0	211	tRNA:Val-CAC-2-2	tRNA	Inf
FBgn0011999	FBtr0081535	73	0	0	0	0	210	tRNA:Val-CAC-2-1	tRNA	Inf
FBgn0012000	FBtr0081561	73	0	0	0	0	197	tRNA:Val-CAC-2-3	tRNA	Inf
FBgn0012001	FBtr0081558	73	0	0	0	0	170	tRNA:Val-CAC-2-4	tRNA	Inf
FBgn0012002	FBtr0083466	73	0	0	0	0	188	tRNA:Val-CAC-1-1	tRNA	Inf
FBgn0012003	FBtr0083799	73	0	0	0	0	185	tRNA:Val-CAC-2-5	tRNA	Inf
FBgn0012004	FBtr0083792	73	0	0	0	0	200	tRNA:Val-CAC-2-6	tRNA	Inf
FBgn0012009	FBtr0075856	73	0	0	0	0	177	tRNA:Val-AAC-2-4	tRNA	Inf
FBgn0012010	FBtr0075847	73	0	0	0	0	126	tRNA:Val-AAC-2-3	tRNA	Inf
FBgn0012011	FBtr0083268	73	0	0	0	0	54	tRNA:Val-AAC-1-1	tRNA	Inf
FBgn0012016	FBtr0089298	73	0	0	0	0	845	tRNA:Tyr-GTA-1-3	tRNA	Inf
FBgn0012017	FBtr0089299	73	0	0	0	0	354	tRNA:Tyr-GTA-1-2	tRNA	Inf
FBgn0012018	FBtr0089297	73	0	0	0	0	406.5	tRNA:Tyr-GTA-1-9	tRNA	Inf
FBgn0012024	FBtr0081884	73	0	0	0	0	435	tRNA:Tyr-GTA-1-8	tRNA	Inf
FBgn0012025	FBtr0081885	73	0	0	0	0	488	tRNA:Tyr-GTA-1-7	tRNA	Inf
FBgn0012026	FBtr0081886	73	0	0	0	0	513	tRNA:Tyr-GTA-1-6	tRNA	Inf
FBgn0012027	FBtr0081894	73	0	0	0	0	564	tRNA:Tyr-GTA-1-5	tRNA	Inf
FBgn0012028	FBtr0081895	73	0	0	0	0	457	tRNA:Tyr-GTA-1-4	tRNA	Inf
FBgn0012034	FBtr0078413,FBtr0078414,FBtr0333126	2530.89	2385.04	800	33.16	25.26	165	AcCoAS	protein_coding	69.1812
FBgn0012036	FBtr0079806,FBtr0332597	1900	1754.15	3828	215.76	164.33	382	Aldh	protein_coding	217.769
FBgn0012051	FBtr0086529,FBtr0086530,FBtr0112869,FBtr0340532	2727.53	2581.68	2701	103.44	78.78	312	CalpA	protein_coding	120.852
FBgn0012058	FBtr0076890,FBtr0333369	3710.48	3564.63	615	17.06	12.99	735	Cdc27	protein_coding	206.193
FBgn0013263	FBtr0075703,FBtr0075704,FBtr0075705,FBtr0075706,FBtr0075707,FBtr0075708,FBtr0100444,FBtr0100445,FBtr0333045,FBtr0333046	2265.95	2120.1	4176.44	194.77	148.34	220.833	Trl	protein_coding	104.162
FBgn0013269	FBtr0083120	1299	1153.15	8362	716.95	546.06	30	Fkbp39	protein_coding	26.0157
FBgn0013272	FBtr0071813,FBtr0071814,FBtr0071815,FBtr0071816,FBtr0342985,FBtr0342986	4149.83	4003.98	14676.5	362.41	276.02	580	Gp150	protein_coding	144.856
FBgn0013275	FBtr0082512	2382	2236.15	453.93	20.07	15.29	1001	Hsp70Aa	protein_coding	447.644
FBgn0013276	FBtr0082482	2375	2229.15	780.82	34.63	26.38	845	Hsp70Ab	protein_coding	379.068
FBgn0013277	FBtr0082679	2324	2178.15	104.41	4.74	3.61	1625	Hsp70Ba	protein_coding	746.046
FBgn0013278	FBtr0082637	2347	2201.15	1691.1	75.96	57.85	1002	Hsp70Bb	protein_coding	455.217
FBgn0013279	FBtr0082638	2386	2240.15	9.86	0.44	0.33	1136	Hsp70Bc	protein_coding	507.109
FBgn0013305	FBtr0089873,FBtr0089874,FBtr0089875,FBtr0089876,FBtr0089877,FBtr0089878,FBtr0309294,FBtr0309295,FBtr0332883	1692.15	1546.3	7211.99	461.13	351.22	661	Nmda1	protein_coding	427.472
FBgn0013325	FBtr0086533,FBtr0340533	720.88	575.03	21483	3693.73	2813.3	548	RpL11	protein_coding	952.994
FBgn0013334	FBtr0083204,FBtr0083205,FBtr0083206,FBtr0083207,FBtr0083208,FBtr0083209,FBtr0083210,FBtr0301655,FBtr0310672,FBtr0344384,FBtr0474164,FBtr0474165	5098.36	4952.51	2743	54.76	41.71	3023	Sap47	protein_coding	610.398
FBgn0013343	FBtr0084588,FBtr0303161,FBtr0392904	3466.91	3321.06	2548.33	75.87	57.78	3386.67	Syx1A	protein_coding	1019.75
FBgn0013435	FBtr0088429	1251	1105.15	140	12.52	9.54	84	Cdc2rk	protein_coding	76.0078
FBgn0013563	FBtr0075777	3275	3129.15	203	6.41	4.89	113	Pex1	protein_coding	36.112
FBgn0013576	FBtr0078810,FBtr0078811,FBtr0078812,FBtr0078813,FBtr0078814,FBtr0078815,FBtr0078816,FBtr0078817,FBtr0078818,FBtr0100197,FBtr0100199,FBtr0110932,FBtr0110933,FBtr0273430,FBtr0273431,FBtr0273432,FBtr0273433,FBtr0273434,FBtr0306694,FBtr0306695,FBtr0308580,FBtr0308581,FBtr0333695	3931.36	3785.51	5073	132.5	100.92	957	mtd	protein_coding	252.806
FBgn0013672	FBtr0433498	675	529.15	17494	3268.66	2489.55	393	mt:ATPase6	protein_coding	742.701
FBgn0013673	FBtr0100866	162	17.44	174	986.29	751.2	48	mt:ATPase8	protein_coding	2752.29
FBgn0013674	FBtr0100861	1536	1390.15	133647	9505.2	7239.57	1409	mt:CoI	protein_coding	1013.56
FBgn0013675	FBtr0100863	685	539.15	22379	4103.85	3125.66	357	mt:CoII	protein_coding	662.153
FBgn0013676	FBtr0100868	789	643.15	98579	15154.2	11542.1	710	mt:CoIII	protein_coding	1103.94
FBgn0013678	FBtr0433502	1137	991.15	68615	6844.53	5213.08	434	mt:Cyt-b	protein_coding	437.875
FBgn0013679	FBtr0433499	939	793.15	5426	676.38	515.16	37	mt:ND1	protein_coding	46.6494
FBgn0013683	FBtr0100880	291	145.2	607	413.33	314.81	28	mt:ND4L	protein_coding	192.837
FBgn0013684	FBtr0433501	1717	1571.15	15615	982.63	748.41	127	mt:ND5	protein_coding	80.8325
FBgn0013686	FBtr0100888	1324	1178.15	171606	14401.1	10968.5	21876	mt:lrRNA	rRNA	18568.1
FBgn0013688	FBtr0100890	786	640.15	232	35.83	27.29	1246	mt:srRNA	rRNA	1946.42
FBgn0013689	FBtr0100871	65	0	0	0	0	80	mt:tRNA:Ala-TGC	tRNA	Inf
FBgn0013690	FBtr0100859	62	0	0	0	0	14	mt:tRNA:Cys-GCA	tRNA	Inf
FBgn0013691	FBtr0100865	67	0	0	0	0	104.5	mt:tRNA:Asp-GTC	tRNA	Inf
FBgn0013693	FBtr0100876	65	0	0	0	0	93	mt:tRNA:Phe-GAA	tRNA	Inf
FBgn0013694	FBtr0100869	65	0	0	0	0	11	mt:tRNA:Gly-TCC	tRNA	Inf
FBgn0013696	FBtr0100854	65	0	0	0	0	2	mt:tRNA:Ile-GAT	tRNA	Inf
FBgn0013697	FBtr0100864	71	0	0	0	0	193.5	mt:tRNA:Lys-CTT	tRNA	Inf
FBgn0013699	FBtr0100862	66	0	0	0	0	4	mt:tRNA:Leu-TAA	tRNA	Inf
FBgn0013701	FBtr0100873	65	0	0	0	0	14.5	mt:tRNA:Asn-GTT	tRNA	Inf
FBgn0013704	FBtr0100872	64	0	0	0	0	138.5	mt:tRNA:Arg-TCG	tRNA	Inf
FBgn0013705	FBtr0100874	68	0	0	0	0	11	mt:tRNA:Ser-GCT	tRNA	Inf
FBgn0013706	FBtr0100885	66	0	0	0	0	70	mt:tRNA:Ser-TGA	tRNA	Inf
FBgn0013707	FBtr0100881	66	0	0	0	0	163	mt:tRNA:Thr-TGT	tRNA	Inf
FBgn0013708	FBtr0100889	73	0	0	0	0	94	mt:tRNA:Val-TAC	tRNA	Inf
FBgn0013709	FBtr0100858	66	0	0	0	0	36	mt:tRNA:Trp-TCA	tRNA	Inf
FBgn0013710	FBtr0100860	66	0	0	0	0	25	mt:tRNA:Tyr-GTA	tRNA	Inf
FBgn0013717	FBtr0290259,FBtr0346438	2564.81	2418.96	252	10.3	7.84	179	not	protein_coding	73.9987
FBgn0013718	FBtr0100039,FBtr0100040,FBtr0100041,FBtr0100042,FBtr0100043,FBtr0100044,FBtr0306619,FBtr0306620,FBtr0306622,FBtr0306623,FBtr0306624,FBtr0307191	3133.33	2987.48	978	32.37	24.65	778	nuf	protein_coding	260.42
FBgn0013726	FBtr0088792,FBtr0088793	2448.98	2303.13	5206	223.49	170.22	100	pnut	protein_coding	43.4192
FBgn0013732	FBtr0086110,FBtr0336663	3064.61	2918.76	321	10.87	8.28	65	sced	protein_coding	22.2697
FBgn0013733	FBtr0087616,FBtr0087617,FBtr0087618,FBtr0087619,FBtr0087620,FBtr0087621,FBtr0273222,FBtr0273223,FBtr0273224,FBtr0273225,FBtr0273226,FBtr0301591,FBtr0301592,FBtr0301593,FBtr0301964,FBtr0304847,FBtr0304848,FBtr0304849,FBtr0304850,FBtr0304851,FBtr0304852,FBtr0304853	15935.8	15789.9	3394	21.25	16.19	16493	shot	protein_coding	1044.53
FBgn0013746	FBtr0079780,FBtr0079781,FBtr0339550,FBtr0343095	1520.92	1375.07	1383.07	99.45	75.74	218	alien	protein_coding	158.537
FBgn0013749	FBtr0089192,FBtr0333699	737.76	591.91	1825	304.84	232.18	165	Arf4	protein_coding	278.759
FBgn0013750	FBtr0087375,FBtr0087376,FBtr0087377,FBtr0087378,FBtr0087379	1386.54	1240.69	1215	96.82	73.74	120	Arf6	protein_coding	96.7204
FBgn0013753	FBtr0072758,FBtr0330180	1242	1096.15	1522	137.28	104.56	100	Bgb	protein_coding	91.2284
FBgn0013756	FBtr0088033,FBtr0332464	7450.23	7304.37	4559	61.71	47	3856	Mtor	protein_coding	527.903
FBgn0013759	FBtr0084161,FBtr0084162,FBtr0112872,FBtr0112873,FBtr0301327,FBtr0301328,FBtr0330368,FBtr0479755	3796.61	3650.76	1706.38	46.21	35.2	747	CASK	protein_coding	204.615
FBgn0013763	FBtr0087111,FBtr0340066	1541.45	1395.6	6215	440.3	335.35	8	Idgf6	protein_coding	5.7323
FBgn0013764	FBtr0072191,FBtr0072192	2156	2010.15	1982	97.49	74.25	55	Chi	protein_coding	27.3611
FBgn0013765	FBtr0087703,FBtr0087704,FBtr0100654,FBtr0100656,FBtr0301395,FBtr0306635,FBtr0309888,FBtr0309889,FBtr0309890,FBtr0309891,FBtr0309892,FBtr0309893	4341.94	4196.09	4565	107.56	81.92	4762	cnn	protein_coding	1134.87
FBgn0013770	FBtr0087592,FBtr0087593,FBtr0304021,FBtr0339955	1437.94	1292.09	49458.1	3784.49	2882.43	2697.33	Cp1	protein_coding	2087.57
FBgn0013799	FBtr0074882,FBtr0100666,FBtr0310476,FBtr0332153,FBtr0332726	2525.22	2379.37	1322	54.93	41.84	28	Deaf1	protein_coding	11.7678
FBgn0013810	FBtr0304742,FBtr0479836	12202	12056.1	20	0.16	0.12	337	Dhc36C	protein_coding	27.9525
FBgn0013811	FBtr0303106	12090	11944.1	62	0.51	0.39	181	Dhc62B	protein_coding	15.1539
FBgn0013812	FBtr0273236,FBtr0336774	13980	13834.1	1	0.01	0.01	79	Dhc93AB	protein_coding	5.71051
FBgn0013813	FBtr0301302,FBtr0301303,FBtr0337034	13511	13365.1	5	0.04	0.03	40	Dhc98D	protein_coding	2.99286
FBgn0013954	FBtr0086515	633	487.16	16088	3265.11	2486.85	42	Fkbp12	protein_coding	86.214
FBgn0013983	FBtr0086725,FBtr0345891	1322.42	1176.57	972	81.68	62.21	54	imd	protein_coding	45.8961
FBgn0013987	FBtr0070837,FBtr0070839,FBtr0302940,FBtr0308577	2015.74	1869.89	4316	228.21	173.81	357	MAPk-Ak2	protein_coding	190.92
FBgn0013997	FBtr0075998,FBtr0075999	4940	4794.15	612	12.62	9.61	383	Nrx-IV	protein_coding	79.889
FBgn0014006	FBtr0083819,FBtr0300256	4605.78	4459.93	856	18.98	14.45	858	Ask1	protein_coding	192.38
FBgn0014007	FBtr0075913,FBtr0075914	5166.57	5020.72	733	14.43	10.99	431	Ptp69D	protein_coding	85.8443
FBgn0014009	FBtr0086124,FBtr0336658	1212.27	1066.42	2171	201.28	153.3	72	Rab2	protein_coding	67.5156
FBgn0014010	FBtr0077793,FBtr0077794,FBtr0077795,FBtr0077796,FBtr0077797,FBtr0077798,FBtr0330668,FBtr0330669,FBtr0330670	1804.72	1658.87	2916	173.8	132.37	523	Rab5	protein_coding	315.275
FBgn0014011	FBtr0076867,FBtr0332800	2429	2283.15	2756	119.35	90.9	97	Rac2	protein_coding	42.4852
FBgn0014018	FBtr0089338,FBtr0089339,FBtr0089340,FBtr0089341	3155.91	3010.06	1928	63.33	48.23	2726	Rel	protein_coding	905.63
FBgn0014020	FBtr0087211,FBtr0087212,FBtr0087213,FBtr0087214,FBtr0087216,FBtr0087217	1306.57	1160.72	13305	1133.31	863.18	134	Rho1	protein_coding	115.446
FBgn0014022	FBtr0082062	1444	1298.15	270	20.56	15.66	64	Rlb1	protein_coding	49.3009
FBgn0014024	FBtr0070752,FBtr0070753,FBtr0112876,FBtr0340477	3116	2970.15	1168	38.88	29.61	161	Rnp4F	protein_coding	54.206
FBgn0014026	FBtr0070915,FBtr0070916,FBtr0343328,FBtr0343329,FBtr0345293	981.94	836.09	26417	3123.87	2379.27	463	RpL7A	protein_coding	553.768
FBgn0014028	FBtr0086156	1219	1073.15	3528	325.04	247.56	16	SdhB	protein_coding	14.9094
FBgn0014029	FBtr0083945,FBtr0334579	1564.03	1418.18	2904	202.46	154.2	262	Septin2	protein_coding	184.744
FBgn0014037	FBtr0074920,FBtr0302047,FBtr0344257	5169.5	5023.65	2975	58.55	44.59	8274	Su(Tpl)	protein_coding	1647.01
FBgn0014075	FBtr0075064	5316	5170.15	1666	31.86	24.27	3333	Uggt	protein_coding	644.662
FBgn0014092	FBtr0080834	1063	917.15	145	15.63	11.91	16	CG4278	protein_coding	17.4453
FBgn0014127	FBtr0081348,FBtr0081349,FBtr0343850	2647.85	2502	719	28.41	21.64	121	barr	protein_coding	48.3613
FBgn0014133	FBtr0073526,FBtr0073527,FBtr0334463,FBtr0334464,FBtr0334465	5388.04	5242.19	4464	84.19	64.12	375	bif	protein_coding	71.535
FBgn0014135	FBtr0083795,FBtr0300123,FBtr0344549	4290.85	4145	695	16.58	12.63	725	bnl	protein_coding	174.91
FBgn0014141	FBtr0089471,FBtr0089473,FBtr0290013,FBtr0290014,FBtr0290015,FBtr0303364,FBtr0332167,FBtr0337101,FBtr0479929,FBtr0479930	7469.47	7323.62	6135.18	82.83	63.08	568	cher	protein_coding	77.5573
FBgn0014163	FBtr0075412,FBtr0075413,FBtr0100477,FBtr0100478,FBtr0331175,FBtr0331176	3186.3	3040.45	51443	1672.83	1274.1	312	fax	protein_coding	102.616
FBgn0014179	FBtr0079855,FBtr0335492	2042	1896.15	0	0	0	28	gcm	protein_coding	14.7668
FBgn0014184	FBtr0088013,FBtr0088014,FBtr0088015	1735.52	1589.67	6007.71	373.65	284.59	368.333	Oda	protein_coding	231.704
FBgn0014189	FBtr0079123,FBtr0079124,FBtr0079125,FBtr0331676	1644.67	1498.82	5347	352.72	268.64	326	Hel25E	protein_coding	217.504
FBgn0014269	FBtr0086601	1597	1451.15	916	62.41	47.53	12	prod	protein_coding	8.2693
FBgn0014340	FBtr0070829	3014	2868.15	525	18.1	13.78	10	mof	protein_coding	3.48657
FBgn0014366	FBtr0078751	1859	1713.15	686	39.59	30.15	5478	noi	protein_coding	3197.62
FBgn0014380	FBtr0082124,FBtr0305340	1043.53	897.68	897	98.79	75.25	80	RhoL	protein_coding	89.1186
FBgn0014388	FBtr0073145,FBtr0073146	3722.58	3576.73	23585	651.95	496.55	1913	sty	protein_coding	534.846
FBgn0014395	FBtr0077345	1358	1212.15	22	1.79	1.37	63	tilB	protein_coding	51.9738
FBgn0014411	FBtr0070311	2543	2397.15	1780.04	73.42	55.92	257	Vps26	protein_coding	107.211
FBgn0014417	FBtr0079711,FBtr0331991	2680.99	2535.14	1924	75.04	57.15	1820	CG13397	protein_coding	717.909
FBgn0014427	FBtr0085390	1176	1030.15	515	49.43	37.65	42	CG11899	protein_coding	40.7708
FBgn0014455	FBtr0074030,FBtr0332590,FBtr0346181	1650.44	1504.59	2006	131.82	100.4	28	Ahcy	protein_coding	18.6097
FBgn0014469	FBtr0088745,FBtr0339278	1783	1637.15	200	12.08	9.2	216	Cyp4e2	protein_coding	131.937
FBgn0014863	FBtr0081616,FBtr0081617,FBtr0346967	2382	2236.15	8	0.35	0.27	134	Mlp84B	protein_coding	59.9244
FBgn0014868	FBtr0071344	1513	1367.15	3021	218.47	166.4	72	Ost48	protein_coding	52.6643
FBgn0014869	FBtr0085384,FBtr0100482,FBtr0100483	1033.05	887.2	1205	134.29	102.28	73	Pglym78	protein_coding	82.2813
FBgn0014870	FBtr0087072,FBtr0087073,FBtr0087074	3967.63	3821.78	566.27	14.65	11.16	528	Psi	protein_coding	138.156
FBgn0014877	FBtr0087675	1065	919.15	1143	122.95	93.64	15	Roe1	protein_coding	16.3194
FBgn0014903	FBtr0070175	1358	1212.15	101.17	8.25	6.28	27.5	CG14630	protein_coding	22.687
FBgn0014906	FBtr0077576,FBtr0308315,FBtr0332371	2272.33	2126.48	2888	134.28	102.27	253	Hydr2	protein_coding	118.976
FBgn0014931	FBtr0081757,FBtr0304703	1831.45	1685.6	165	9.68	7.37	124	CG2678	protein_coding	73.5643
FBgn0014949	FBtr0084278	477	331.17	8	2.39	1.82	11	btn	protein_coding	33.2156
FBgn0015000	FBtr0078991,FBtr0330714	1726.96	1581.11	1240	77.54	59.06	187	betaggt-I	protein_coding	118.271
FBgn0015019	FBtr0083337,FBtr0083338,FBtr0302370,FBtr0302371	2036.84	1890.99	5562	290.81	221.49	256	CCT3	protein_coding	135.379
FBgn0015024	FBtr0073680,FBtr0073682,FBtr0300380,FBtr0340408,FBtr0345162,FBtr0345163	2466.56	2320.71	5995	255.41	194.53	469	CkIalpha	protein_coding	202.093
FBgn0015025	FBtr0075504	1585	1439.15	54	3.71	2.83	10	CkIIalpha-i1	protein_coding	6.94855
FBgn0015031	FBtr0079072,FBtr0307034,FBtr0307035	413.44	267.61	1198	442.6	337.1	28	cype	protein_coding	104.63
FBgn0015034	FBtr0088746	1772	1626.15	2	0.12	0.09	62	Cyp4e1	protein_coding	38.1269
FBgn0015036	FBtr0070388	1822	1676.15	1.68	0.1	0.08	11	Cyp4ae1	protein_coding	6.56266
FBgn0015037	FBtr0088592	1680	1534.15	8	0.52	0.39	57	Cyp4p1	protein_coding	37.1541
FBgn0015040	FBtr0072321	1743	1597.15	14	0.87	0.66	207	Cyp9c1	protein_coding	129.606
FBgn0015075	FBtr0078492	2470	2324.15	1095.42	46.6	35.49	26	Ddx1	protein_coding	11.1869
FBgn0015221	FBtr0085622,FBtr0085623,FBtr0085624,FBtr0332168,FBtr0332169	1089.96	944.11	104	10.89	8.3	164	Fer2LCH	protein_coding	173.709
FBgn0015222	FBtr0085631,FBtr0085632,FBtr0085633,FBtr0085634,FBtr0085635,FBtr0306587,FBtr0306588,FBtr0332170,FBtr0344763	1261.81	1115.96	11322	1003.08	763.99	1189	Fer1HCH	protein_coding	1065.45
FBgn0015229	FBtr0084157	2050	1904.15	477	24.77	18.86	474	glec	protein_coding	248.93
FBgn0015239	FBtr0078389,FBtr0078390,FBtr0078391,FBtr0078392,FBtr0303653,FBtr0303654	2278.66	2132.81	821.71	38.09	29.01	1841	Hr78	protein_coding	863.18
FBgn0015240	FBtr0084756	2834	2688.15	460	16.92	12.89	83	Hr96	protein_coding	30.8763
FBgn0015245	FBtr0073434,FBtr0073435	2337.84	2191.99	10130	456.91	348.01	766	Hsp60A	protein_coding	349.454
FBgn0015247	FBtr0087296,FBtr0087297	2080.25	1934.4	1070	54.69	41.65	200	Diap2	protein_coding	103.391
FBgn0015268	FBtr0072219,FBtr0305989,FBtr0305990	1361.17	1215.32	8921.28	725.77	552.78	467	Nap1	protein_coding	384.261
FBgn0015269	FBtr0084952,FBtr0084953,FBtr0100113,FBtr0330182,FBtr0330183	9036.21	8890.36	281	3.13	2.38	3195	Nf1	protein_coding	359.378
FBgn0015271	FBtr0080543	1687	1541.15	185	11.87	9.04	28	Orc5	protein_coding	18.1683
FBgn0015278	FBtr0076086,FBtr0076087,FBtr0076088,FBtr0301816,FBtr0332055	6194.85	6049	1154	18.86	14.37	279	Pi3K68D	protein_coding	46.1233
FBgn0015279	FBtr0083940,FBtr0083941,FBtr0334643	4425.13	4279.28	2829	65.36	49.78	3103	Pi3K92E	protein_coding	725.122
FBgn0015282	FBtr0084520,FBtr0346154	1501	1355.15	2504	182.69	139.14	135	Rpt2	protein_coding	99.62
FBgn0015283	FBtr0078368,FBtr0333453	1356	1210.15	1548	126.47	96.33	26	Rpn10	protein_coding	21.4849
FBgn0015286	FBtr0070582,FBtr0070583,FBtr0070584	2177.12	2031.27	3774	183.7	139.91	945	Rala	protein_coding	465.226
FBgn0015288	FBtr0070148	1100	954.15	11706.5	1213.04	923.9	273	RpL22	protein_coding	286.119
FBgn0015295	FBtr0087244	3176	3030.15	908	29.63	22.57	127	Shark	protein_coding	41.9121
FBgn0015296	FBtr0076458	1600	1454.15	1678	114.09	86.9	219	Shc	protein_coding	150.603
FBgn0015320	FBtr0080115,FBtr0080116,FBtr0333492,FBtr0345437	1892.05	1746.2	1426	80.74	61.5	55	Ubc2	protein_coding	31.497
FBgn0015321	FBtr0076395,FBtr0345603,FBtr0345604	1134.9	989.05	1843	184.23	140.32	76	Ubc4	protein_coding	76.8414
FBgn0015331	FBtr0078967	1995	1849.15	1014	54.22	41.29	262	abs	protein_coding	141.687
FBgn0015351	FBtr0336486	1177	1031.15	275	26.37	20.08	368	Mettl4	protein_coding	356.883
FBgn0015360	FBtr0072904	3380	3234.15	1043	31.89	24.29	291	oxt	protein_coding	89.9773
FBgn0015372	FBtr0072120	1648	1502.15	1420	93.46	71.19	11	RabX1	protein_coding	7.32284
FBgn0015379	FBtr0077193	1021	875.15	866.1	97.85	74.52	11	dod	protein_coding	12.5693
FBgn0015391	FBtr0080935	4521	4375.15	1612	36.43	27.75	85	glu	protein_coding	19.4279
FBgn0015396	FBtr0082237	3860	3714.15	1715	45.65	34.77	2	jumu	protein_coding	0.538481
FBgn0015399	FBtr0332210,FBtr0346702	5788	5642.15	2676	46.89	35.72	8219	kek1	protein_coding	1456.71
FBgn0015402	FBtr0078766,FBtr0344272,FBtr0344273,FBtr0344274	3674.52	3528.67	669.83	18.77	14.29	225	ksr	protein_coding	63.7634
FBgn0015477	FBtr0088618,FBtr0339370	7769.21	7623.36	1301	16.87	12.85	1914	Rme-8	protein_coding	251.07
FBgn0015509	FBtr0088845,FBtr0088846,FBtr0088847,FBtr0088848	3227.76	3081.91	5237.66	168.03	127.98	3067	Cul1	protein_coding	995.162
FBgn0015513	FBtr0084459,FBtr0304729	7351	7205.15	1850	25.39	19.33	7996	mbc	protein_coding	1109.76
FBgn0015527	FBtr0077223	2367	2221.15	3520.9	156.73	119.37	111	peng	protein_coding	49.9741
FBgn0015543	FBtr0088037	73	0	0	0	0	906	snoRNA:Me28S-A1322	snoRNA	Inf
FBgn0015546	FBtr0080630,FBtr0309281,FBtr0344018,FBtr0344019	3015.72	2869.87	425	14.64	11.15	20	spel1	protein_coding	6.96896
FBgn0015558	FBtr0077224,FBtr0329900,FBtr0329901,FBtr0329902,FBtr0329903,FBtr0333749	7199	7053.15	12	0.17	0.13	10	tty	protein_coding	1.41781
FBgn0015569	FBtr0289953,FBtr0305910,FBtr0305911	1990.41	1844.56	376	20.15	15.35	60	alpha-Est10	protein_coding	32.5281
FBgn0015572	FBtr0081546	1749	1603.15	8	0.49	0.38	14	alpha-Est4	protein_coding	8.73281
FBgn0015575	FBtr0081550	2017	1871.15	1019	53.84	41.01	497	alpha-Est7	protein_coding	265.612
FBgn0015577	FBtr0302354,FBtr0302355	3239.32	3093.47	736	23.52	17.92	599	alpha-Est9	protein_coding	193.634
FBgn0015582	FBtr0088176	1681	1535.15	691.77	44.55	33.93	16	dare	protein_coding	10.4224
FBgn0015589	FBtr0085351,FBtr0336767,FBtr0445314	8441	8295.15	2445	29.14	22.2	583	Apc	protein_coding	70.282
FBgn0015600	FBtr0077662,FBtr0077663,FBtr0077664,FBtr0077665,FBtr0110903,FBtr0112883,FBtr0329906,FBtr0329907,FBtr0335388,FBtr0335389	4474.98	4329.13	80	1.83	1.39	414	toc	protein_coding	95.6312
FBgn0015609	FBtr0081013,FBtr0081014,FBtr0081015,FBtr0081016,FBtr0081017,FBtr0081018,FBtr0081019,FBtr0081020,FBtr0100313,FBtr0100314,FBtr0100315,FBtr0100316	11366.7	11220.8	0	0	0	60	CadN	protein_coding	5.3472
FBgn0015614	FBtr0088930,FBtr0309866	1875.44	1729.59	4537	259.35	197.53	403	CanB2	protein_coding	233.003
FBgn0015615	FBtr0074290	4020	3874.15	1004	25.62	19.52	153	SMC3	protein_coding	39.4925
FBgn0015621	FBtr0078011	1246	1100.15	254	22.83	17.39	52	Clp	protein_coding	47.2663
FBgn0015622	FBtr0085437,FBtr0085438,FBtr0110909,FBtr0334873	2622.42	2476.57	6498	259.41	197.58	328	Cnx99A	protein_coding	132.441
FBgn0015623	FBtr0079250,FBtr0079251,FBtr0331223,FBtr0331224	2571.69	2425.84	2685	109.43	83.35	107	Cpr	protein_coding	44.1084
FBgn0015663	FBtr0077532,FBtr0339571	1797.5	1651.65	35.68	2.14	1.63	12	Ugt36A1	protein_coding	7.26546
FBgn0015664	FBtr0079889,FBtr0310483	2753.5	2607.65	899	34.09	25.96	111	Dref	protein_coding	42.5671
FBgn0015714	FBtr0087451,FBtr0345527	1615.52	1469.67	698	46.96	35.76	512	Cyp6a17	protein_coding	348.378
FBgn0015737	FBtr0085164	2360	2214.15	5401	241.17	183.69	115	Hmu	protein_coding	51.9387
FBgn0015754	FBtr0087236,FBtr0087240,FBtr0087241,FBtr0304747	2088.82	1942.97	2702	137.49	104.72	432	Lis-1	protein_coding	222.34
FBgn0015756	FBtr0080163,FBtr0080164,FBtr0340226	783.02	637.17	12867	1996.58	1520.68	395	RpL9	protein_coding	619.929
FBgn0015765	FBtr0084580,FBtr0084581,FBtr0300572	1450.82	1304.96	532	40.31	30.7	24	p38a	protein_coding	18.3914
FBgn0015772	FBtr0081187,FBtr0081189,FBtr0340325,FBtr0340326	4797.58	4651.73	478	10.16	7.74	478	Nak	protein_coding	102.757
FBgn0015774	FBtr0073940,FBtr0302016,FBtr0302017,FBtr0302018,FBtr0304874,FBtr0304875,FBtr0331596	7296.62	7150.77	36	0.5	0.38	290	NetB	protein_coding	40.5551
FBgn0015776	FBtr0079384,FBtr0332370	1958.87	1813.02	1765	96.25	73.31	1310	nrv1	protein_coding	722.551
FBgn0015777	FBtr0079381,FBtr0079382,FBtr0079383,FBtr0100381,FBtr0100382,FBtr0332369	1980	1834.15	712	38.38	29.23	65	nrv2	protein_coding	35.4388
FBgn0015778	FBtr0082797,FBtr0082799,FBtr0346346,FBtr0346347	3926.89	3781.03	14542	380.26	289.62	487	rin	protein_coding	128.801
FBgn0015789	FBtr0077337	2336	2190.15	10695	482.8	367.72	1141	Rab10	protein_coding	520.969
FBgn0015790	FBtr0084010,FBtr0084011	1675.8	1529.95	7594	490.75	373.77	399	Rab11	protein_coding	260.793
FBgn0015795	FBtr0084503,FBtr0308611,FBtr0308612	1402.16	1256.31	3281	258.21	196.66	88	Rab7	protein_coding	70.0464
FBgn0015797	FBtr0080361,FBtr0346437	1837.85	1692	1939	113.3	86.3	20	Rab6	protein_coding	11.8203
FBgn0015799	FBtr0070146	3619	3473.15	1709	48.65	37.05	242	Rbf	protein_coding	69.6774
FBgn0015803	FBtr0081356,FBtr0081357,FBtr0112885,FBtr0302106,FBtr0336747,FBtr0336748,FBtr0336749,FBtr0479856	3238.17	3092.32	1511	48.31	36.8	1796	RtGEF	protein_coding	580.794
FBgn0015805	FBtr0073317	2124	1978.15	2236	111.76	85.12	121	HDAC1	protein_coding	61.1683
FBgn0015808	FBtr0081109	1883	1737.15	937.6	53.36	40.64	28	ScpX	protein_coding	16.1184
FBgn0015818	FBtr0070894	1643	1497.15	529	34.93	26.61	145	Spx	protein_coding	96.8507
FBgn0015828	FBtr0076108	1622	1476.15	667	44.67	34.03	150	TfIIEalpha	protein_coding	101.616
FBgn0015834	FBtr0079053	1177	1031.15	1912	183.33	139.63	333	eIF3i	protein_coding	322.94
FBgn0015838	FBtr0088566,FBtr0330624	3492	3346.15	3878	114.58	87.27	736	Vang	protein_coding	219.954
FBgn0015905	FBtr0077952	2745	2599.15	658	25.03	19.06	352	ast	protein_coding	135.429
FBgn0015924	FBtr0078087,FBtr0078088,FBtr0304741,FBtr0331232,FBtr0331233	2118.64	1972.79	2664.98	133.56	101.72	3480	crq	protein_coding	1764
FBgn0015925	FBtr0089871,FBtr0089872	2004.82	1858.97	555	29.52	22.48	118	csul	protein_coding	63.476
FBgn0015926	FBtr0074007,FBtr0330404	2353	2207.15	368.75	16.52	12.58	236	dah	protein_coding	106.925
FBgn0015929	FBtr0088982,FBtr0345797	2803	2657.15	2288	85.13	64.84	99	dpa	protein_coding	37.258
FBgn0015949	FBtr0086483,FBtr0086484,FBtr0111010,FBtr0330248	3759.11	3613.26	4770	130.52	99.41	1014	hrg	protein_coding	280.633
FBgn0016031	FBtr0077159,FBtr0077160,FBtr0077161,FBtr0333595	3296.69	3150.84	629.32	19.75	15.04	2485	lama	protein_coding	788.679
FBgn0016034	FBtr0089631,FBtr0089632,FBtr0089633,FBtr0347062	1825.18	1679.33	615	36.21	27.58	66	mael	protein_coding	39.3014
FBgn0016038	FBtr0089723,FBtr0089724,FBtr0089725,FBtr0089726,FBtr0335122,FBtr0335123	1330.91	1185.06	837	69.83	53.19	30	Vsp37A	protein_coding	25.3152
FBgn0016041	FBtr0071073,FBtr0071074,FBtr0333748	1867.05	1721.2	1584	90.99	69.3	64	Tom40	protein_coding	37.1834
FBgn0016054	FBtr0081404,FBtr0081405,FBtr0336829,FBtr0336830	2014.41	1868.56	221	11.69	8.91	9	phr6-4	protein_coding	4.81654
FBgn0016059	FBtr0086890,FBtr0086891,FBtr0302161	4084.13	3938.28	2329	58.47	44.53	1092	Sema1b	protein_coding	277.278
FBgn0016070	FBtr0076549,FBtr0076550,FBtr0076551,FBtr0290103,FBtr0290104	4904.81	4758.96	750	15.58	11.87	309	smg	protein_coding	64.9302
FBgn0016075	FBtr0079036,FBtr0333540,FBtr0333541	6383.19	6237.34	468	7.42	5.65	19	vkg	protein_coding	3.04617
FBgn0016076	FBtr0079070,FBtr0079071,FBtr0300020,FBtr0342936,FBtr0346579	3474.12	3328.27	1632	48.48	36.92	2596	vri	protein_coding	779.985
FBgn0016078	FBtr0088552,FBtr0088553,FBtr0306111	1597.61	1451.76	127	8.65	6.59	21	wun	protein_coding	14.4652
FBgn0016081	FBtr0076417,FBtr0301435,FBtr0306240,FBtr0306241,FBtr0306242,FBtr0333858,FBtr0333859,FBtr0333860	11079.1	10933.3	1432	12.95	9.86	1801	fry	protein_coding	164.726
FBgn0016119	FBtr0084432,FBtr0305982,FBtr0333777	530.87	385.04	1893	486.08	370.22	6	ATPsynCF6	protein_coding	15.5828
FBgn0016126	FBtr0089063,FBtr0089065,FBtr0089067,FBtr0089069,FBtr0333670	2505.3	2359.45	677	28.37	21.61	825	CaMKI	protein_coding	349.658
FBgn0016131	FBtr0087102,FBtr0087103,FBtr0087104,FBtr0340063,FBtr0345340	1474.49	1328.64	1208.71	89.95	68.51	95	Cdk4	protein_coding	71.5017
FBgn0016641	FBtr0071686	5069	4923.15	818	16.43	12.51	189	PTP-ER	protein_coding	38.3901
FBgn0016650	FBtr0083509,FBtr0083510	3187	3041.15	0	0	0	57	Lgr1	protein_coding	18.7429
FBgn0016672	FBtr0082865	1402	1256.15	98	7.71	5.87	34	Ipp	protein_coding	27.0668
FBgn0016684	FBtr0087463,FBtr0329884	1995.29	1849.44	24	1.28	0.98	44	NaPi-T	protein_coding	23.791
FBgn0016685	FBtr0085552,FBtr0334701	914	768.15	6100	785.14	598	20	Nlp	protein_coding	26.0366
FBgn0016687	FBtr0072343,FBtr0273253,FBtr0305985	1148.68	1002.83	2327	229.42	174.74	92	Nurf-38	protein_coding	91.7404
FBgn0016691	FBtr0083063	802	656.15	3254	490.32	373.45	50	ATPsynO	protein_coding	76.2021
FBgn0016693	FBtr0082654,FBtr0082655	2679	2533.15	6571	256.47	195.34	295	Past1	protein_coding	116.456
FBgn0016694	FBtr0076775,FBtr0076776,FBtr0076777,FBtr0076780,FBtr0076782,FBtr0300499,FBtr0300500,FBtr0306535,FBtr0332080,FBtr0332081,FBtr0332082,FBtr0332083,FBtr0346536	4100.47	3954.62	1087	27.18	20.7	1513	Pdp1	protein_coding	382.59
FBgn0016696	FBtr0078247,FBtr0078250,FBtr0304935,FBtr0304936,FBtr0331523	3429	3283.15	1813	54.6	41.58	2751	Pitslre	protein_coding	837.915
FBgn0016701	FBtr0086829,FBtr0086830	1313.96	1168.11	741	62.72	47.77	95	Rab4	protein_coding	81.328
FBgn0016726	FBtr0071592,FBtr0071593,FBtr0305669	331.02	185.21	5164	2756.71	2099.62	52	RpL29	protein_coding	280.762
FBgn0016754	FBtr0112888,FBtr0112889,FBtr0308562,FBtr0308563,FBtr0308564,FBtr0330380,FBtr0335206	5843.23	5697.38	583	10.12	7.71	1614	sba	protein_coding	283.288
FBgn0016756	FBtr0077095,FBtr0077096,FBtr0306259	5476.25	5330.4	4457	82.67	62.96	1864	Usp47	protein_coding	349.692
FBgn0016794	FBtr0072926,FBtr0072927	3261.05	3115.2	5661	179.67	136.84	1529	dos	protein_coding	490.819
FBgn0016917	FBtr0089484,FBtr0089485,FBtr0089486,FBtr0089487,FBtr0100457,FBtr0334581,FBtr0334582,FBtr0334583,FBtr0334584,FBtr0334585,FBtr0334586	3796.25	3650.4	3850	104.28	79.42	655	Stat92E	protein_coding	179.432
FBgn0016926	FBtr0077987,FBtr0077988,FBtr0332272	1985.9	1840.05	255	13.7	10.44	39	Pino	protein_coding	21.1951
FBgn0016930	FBtr0089288,FBtr0089289,FBtr0089290,FBtr0100447,FBtr0100448,FBtr0329933,FBtr0336949	4374.92	4229.07	1130	26.42	20.12	62	Dyrk2	protein_coding	14.6604
FBgn0016975	FBtr0302020,FBtr0302021,FBtr0344111,FBtr0344466	8154.89	8009.04	356.5	4.4	3.35	341	stnB	protein_coding	42.5769
FBgn0016976	FBtr0301618,FBtr0301619,FBtr0344112,FBtr0344465	8154.89	8009.04	356.5	4.4	3.35	341	stnA	protein_coding	42.5769
FBgn0016977	FBtr0078121,FBtr0078122,FBtr0078123,FBtr0306341,FBtr0330652,FBtr0330653,FBtr0332336,FBtr0332337	18669.5	18523.6	5995	32	24.37	53648	spen	protein_coding	2896.19
FBgn0016978	FBtr0079355,FBtr0331375	2149.64	2003.79	2070	102.14	77.79	547	snRNP-U1-70K	protein_coding	272.983
FBgn0016983	FBtr0076851,FBtr0301611,FBtr0331849,FBtr0331850,FBtr0333404	3112.75	2966.9	2522	84.04	64.01	772	smid	protein_coding	260.204
FBgn0016984	FBtr0071563,FBtr0342801,FBtr0344196	3334.96	3189.11	2582	80.05	60.97	1397	sktl	protein_coding	438.053
FBgn0017414	FBtr0088239,FBtr0331937	1039.94	894.09	239.9	26.53	20.21	52	cag	protein_coding	58.1597
FBgn0017418	FBtr0089506,FBtr0089507,FBtr0089508,FBtr0306057,FBtr0332850,FBtr0332851	3010.83	2864.98	967	33.37	25.42	275	ari-1	protein_coding	95.9867
FBgn0017429	FBtr0076649,FBtr0330166,FBtr0333114	1544.29	1398.44	408	28.85	21.97	105	CG5989	protein_coding	75.0837
FBgn0017457	FBtr0078133,FBtr0333408	1263.19	1117.34	1039.03	91.94	70.03	48	U2af38	protein_coding	42.9592
FBgn0017545	FBtr0089175,FBtr0089176,FBtr0308296	910.7	764.85	10647	1376.3	1048.25	1684	RpS3A	protein_coding	2201.74
FBgn0017550	FBtr0078741,FBtr0078742,FBtr0345140	2803.82	2657.97	1821.05	67.74	51.59	95	Rga	protein_coding	35.7416
FBgn0017558	FBtr0088508,FBtr0112892,FBtr0306807,FBtr0333004	2536.94	2391.09	460	19.02	14.49	128	Pdk	protein_coding	53.5321
FBgn0017566	FBtr0071180,FBtr0071181	2560.7	2414.85	2495	102.15	77.8	41	ND-75	protein_coding	16.9783
FBgn0017572	FBtr0075358,FBtr0331560	2226.38	2080.53	1887	89.67	68.3	30	Mo25	protein_coding	14.4194
FBgn0017579	FBtr0076633	619	473.16	23061	4818.78	3670.19	58	RpL14	protein_coding	122.58
FBgn0017581	FBtr0082534,FBtr0082535	5678.15	5532.3	20615	368.42	280.6	11822	Lk6	protein_coding	2136.91
FBgn0019624	FBtr0082473,FBtr0082474,FBtr0334890,FBtr0347553	641.49	495.65	3843	766.59	583.86	32	COX5A	protein_coding	64.5617
FBgn0019637	FBtr0078704	2351	2205.15	1492.77	66.93	50.98	171	Atu	protein_coding	77.5457
FBgn0019660	FBtr0073514,FBtr0073515,FBtr0308845,FBtr0308846,FBtr0343985,FBtr0343986	644.31	498.47	338	67.04	51.06	1653	lncRNA:roX2	ncRNA	3316.15
FBgn0019662	FBtr0076846,FBtr0302045,FBtr0332729	2058.77	1912.92	1281	66.21	50.43	188	qm	protein_coding	98.2791
FBgn0019686	FBtr0081328,FBtr0081329,FBtr0081330,FBtr0306234	2140.61	1994.76	1001	49.61	37.79	27	lok	protein_coding	13.5355
FBgn0019830	FBtr0077731,FBtr0077734	1454.04	1308.19	1039	78.52	59.81	25	colt	protein_coding	19.1104
FBgn0019890	FBtr0080561,FBtr0080562,FBtr0343669	4556.51	4410.66	1881	42.16	32.11	1366	Smg5	protein_coding	309.704
FBgn0019925	FBtr0083117	1641	1495.15	2563	169.48	129.09	44	Surf4	protein_coding	29.4285
FBgn0019929	FBtr0071387	1413	1267.15	5	0.39	0.3	17	Ser7	protein_coding	13.4159
FBgn0019932	FBtr0079994	1224	1078.15	576	52.82	40.23	44	SamDC	protein_coding	40.8106
FBgn0019938	FBtr0087511	5078	4932.15	1187	23.79	18.12	1080	Polr1A	protein_coding	218.971
FBgn0019952	FBtr0084599,FBtr0334870	2190.99	2045.13	2047.33	98.98	75.38	223	Orct	protein_coding	109.04
FBgn0019957	FBtr0084172,FBtr0084173,FBtr0335194	1440.22	1294.37	653	49.88	37.99	98	ND-42	protein_coding	75.7125
FBgn0019960	FBtr0290271,FBtr0335199,FBtr0335200	2639.92	2494.07	2063	81.78	62.29	173	Mitofilin	protein_coding	69.3645
FBgn0019968	FBtr0087357,FBtr0329955,FBtr0329956,FBtr0329957,FBtr0346265	7107.32	6961.47	1338	19	14.47	2882	Khc-73	protein_coding	413.993
FBgn0019972	FBtr0085482	1927	1781.15	1533	85.1	64.81	534	Drice	protein_coding	299.806
FBgn0019985	FBtr0089184,FBtr0332858,FBtr0332859,FBtr0344897	2801	2655.15	1	0.04	0.03	96	mGluR	protein_coding	36.1561
FBgn0019990	FBtr0085787,FBtr0334551,FBtr0334552	5345.86	5200.01	869.34	16.53	12.59	713	Gcn2	protein_coding	137.115
FBgn0020018	FBtr0084664	1655	1509.15	461	30.2	23	66	Ppox	protein_coding	43.7332
FBgn0020224	FBtr0076614,FBtr0076615	2982.17	2836.32	1601	55.81	42.51	100	Cbl	protein_coding	35.257
FBgn0020235	FBtr0085539,FBtr0085540,FBtr0085541	1175.33	1029.48	8625	828.33	630.89	497	ATPsyngamma	protein_coding	482.768
FBgn0020236	FBtr0300596,FBtr0300597,FBtr0300598,FBtr0340016	3880.77	3734.92	5495.03	145.46	110.79	807	ATPCL	protein_coding	216.069
FBgn0020238	FBtr0083565,FBtr0083566,FBtr0083567,FBtr0083568	1353.29	1207.44	55977	4583.61	3491.08	994	14-3-3epsilon	protein_coding	823.229
FBgn0020249	FBtr0081844,FBtr0081845,FBtr0081846,FBtr0306260	1344.69	1198.84	1997	164.7	125.44	34	stck	protein_coding	28.3607
FBgn0020251	FBtr0076968,FBtr0301562	5735	5589.15	300	5.31	4.04	122	sfl	protein_coding	21.828
FBgn0020255	FBtr0073471,FBtr0073472,FBtr0340164,FBtr0340165	1211.61	1065.76	12326	1143.47	870.92	287	Ran	protein_coding	269.291
FBgn0020257	FBtr0071924,FBtr0330249,FBtr0343014	4033	3887.15	803	20.42	15.56	319	Ppa	protein_coding	82.0653
FBgn0020261	FBtr0074784,FBtr0302082	5337.74	5191.89	1099	20.93	15.94	489	pcm	protein_coding	94.1854
FBgn0020269	FBtr0087477,FBtr0345427	2735.89	2590.04	64	2.44	1.86	60	mspo	protein_coding	23.1657
FBgn0020270	FBtr0080213	2013	1867.15	514	27.22	20.73	364	mre11	protein_coding	194.95
FBgn0020272	FBtr0077211,FBtr0346380	1967.62	1821.77	1196	64.91	49.44	84	mst	protein_coding	46.109
FBgn0020278	FBtr0084273,FBtr0084275,FBtr0084276,FBtr0304669,FBtr0309249	3308.95	3163.1	2528	79.02	60.18	3517	loco	protein_coding	1111.88
FBgn0020279	FBtr0088774,FBtr0088775,FBtr0088776,FBtr0100575,FBtr0301915,FBtr0301916,FBtr0301917,FBtr0304681,FBtr0304682,FBtr0330630,FBtr0330631,FBtr0346957	4954.49	4808.64	8262	169.87	129.38	1779	lig	protein_coding	369.959
FBgn0020304	FBtr0078037,FBtr0302120,FBtr0302121,FBtr0302612,FBtr0334763	3020.83	2874.98	2388.81	82.15	62.57	2460	drongo	protein_coding	855.658
FBgn0020306	FBtr0071602,FBtr0071603,FBtr0071604,FBtr0342890	9141.83	8995.98	4420	48.58	37	11840	dom	protein_coding	1316.14
FBgn0020309	FBtr0080260,FBtr0080261,FBtr0080262,FBtr0080263,FBtr0305262,FBtr0335473,FBtr0335474,FBtr0335475,FBtr0335476	5672.81	5526.96	4929	88.17	67.16	3813	crol	protein_coding	689.891
FBgn0020312	FBtr0071637,FBtr0071638	3387.26	3241.41	1737	52.98	40.35	1026	Tmtc3	protein_coding	316.529
FBgn0020369	FBtr0077189	1404	1258.15	5324.99	418.46	318.71	233	Rpt6	protein_coding	185.193
FBgn0020370	FBtr0087774,FBtr0087775,FBtr0339755,FBtr0344199	4300.5	4154.65	3297	78.46	59.76	424	TppII	protein_coding	102.054
FBgn0020377	FBtr0088004,FBtr0303037	2206	2060.15	0	0	0	62	Sr-CII	protein_coding	30.0949
FBgn0020379	FBtr0305995,FBtr0337103,FBtr0337104,FBtr0337105,FBtr0337106,FBtr0337107	4679.92	4534.07	179	3.9	2.97	138	Rfx	protein_coding	30.4362
FBgn0020381	FBtr0114559,FBtr0114560,FBtr0114561,FBtr0340083	1647.96	1502.11	500	32.91	25.07	473	Dredd	protein_coding	314.89
FBgn0020385	FBtr0082264,FBtr0082265,FBtr0082266,FBtr0100144,FBtr0305662	3148.27	3002.42	340	11.2	8.53	12	pug	protein_coding	3.99678
FBgn0020386	FBtr0072464,FBtr0072465,FBtr0072466,FBtr0072467,FBtr0072468,FBtr0072469,FBtr0072470,FBtr0072471,FBtr0333218	3777.44	3631.59	2451	66.73	50.82	1214	Pdk1	protein_coding	334.289
FBgn0020388	FBtr0075969	2770	2624.15	1708	64.35	49.01	391	Gcn5	protein_coding	149.001
FBgn0020389	FBtr0074885,FBtr0074886,FBtr0074887,FBtr0074888,FBtr0074889,FBtr0111108,FBtr0332146,FBtr0332147	2420.79	2274.94	1108	48.15	36.68	51	Papss	protein_coding	22.4182
FBgn0020391	FBtr0087728	3235	3089.15	197	6.31	4.8	28	Nrk	protein_coding	9.06398
FBgn0020392	FBtr0076728	1812	1666.15	914	54.24	41.31	44	Nmt	protein_coding	26.4082
FBgn0020412	FBtr0076236,FBtr0076237,FBtr0332707	6044.16	5898.31	1172	19.65	14.96	1413	JIL-1	protein_coding	239.56
FBgn0020414	FBtr0080862,FBtr0080863,FBtr0080864,FBtr0342945	1685.79	1539.94	3171	203.59	155.06	496	Idgf3	protein_coding	322.09
FBgn0020415	FBtr0080861,FBtr0305984,FBtr0308080	1440	1294.15	455	34.76	26.48	73	Idgf2	protein_coding	56.4077
FBgn0020416	FBtr0080860	1445	1299.15	1143	86.99	66.25	19	Idgf1	protein_coding	14.6249
FBgn0020440	FBtr0086542,FBtr0086543,FBtr0086544,FBtr0114605,FBtr0301882,FBtr0301883	4380.86	4235.01	863	20.15	15.35	1290	Fak	protein_coding	304.604
FBgn0020443	FBtr0080369,FBtr0333089,FBtr0333090,FBtr0344859	3196.32	3050.47	4192	135.87	103.48	340	eRF3	protein_coding	111.458
FBgn0020493	FBtr0083393,FBtr0083394,FBtr0100160,FBtr0479820	3626.32	3480.47	268	7.61	5.8	125	Dad	protein_coding	35.9147
FBgn0020496	FBtr0082699,FBtr0082700,FBtr0082701,FBtr0082702,FBtr0100161,FBtr0334513,FBtr0334514,FBtr0334515,FBtr0334516,FBtr0334517	3554.07	3408.22	2088	60.57	46.13	3088	CtBP	protein_coding	906.045
FBgn0020497	FBtr0079663,FBtr0346708	4492	4346.15	5653	128.6	97.95	1884	emb	protein_coding	433.487
FBgn0020503	FBtr0080975,FBtr0080976,FBtr0080977,FBtr0290262,FBtr0290263,FBtr0301440,FBtr0301441,FBtr0301442,FBtr0332451,FBtr0332452,FBtr0332453,FBtr0332454,FBtr0332455,FBtr0339796,FBtr0479834	2999.88	2854.03	1119	38.76	29.52	974	CLIP-190	protein_coding	341.272
FBgn0020510	FBtr0082910,FBtr0112896,FBtr0307076,FBtr0307077,FBtr0337096,FBtr0337097	2381.28	2235.43	1695	74.97	57.1	97	Abi	protein_coding	43.3921
FBgn0020513	FBtr0073705,FBtr0333799	1880.71	1734.86	1700	96.88	73.79	1349	Paics	protein_coding	777.584
FBgn0020518	FBtr0078576	78	0	0	0	0	56	snoRNA:Me28S-G764	snoRNA	Inf
FBgn0020616	FBtr0079349	3634	3488.15	693.37	19.65	14.97	217	SA	protein_coding	62.2106
FBgn0020618	FBtr0079565,FBtr0331237,FBtr0331238,FBtr0345448	1110.33	964.48	33236	3407.07	2594.97	70	Rack1	protein_coding	72.578
FBgn0020620	FBtr0087603,FBtr0087604,FBtr0087605,FBtr0330626,FBtr0330627	2689.97	2544.12	2619	101.78	77.52	1961	RN-tre	protein_coding	770.797
FBgn0020621	FBtr0088601,FBtr0088602,FBtr0088603,FBtr0088604,FBtr0088605,FBtr0112897,FBtr0301511,FBtr0302603,FBtr0302604,FBtr0306585,FBtr0308206,FBtr0339290,FBtr0339291,FBtr0339292,FBtr0339293,FBtr0433506	5753.07	5607.22	1556.24	27.44	20.9	886	Pkn	protein_coding	158.011
FBgn0020622	FBtr0331205,FBtr0331206,FBtr0331207,FBtr0331208	4281.29	4135.44	1913	45.74	34.83	1033	Pi3K21B	protein_coding	249.792
FBgn0020626	FBtr0084801	3248	3102.15	1764	56.22	42.82	41	Osbp	protein_coding	13.2166
FBgn0020647	FBtr0084506,FBtr0084507,FBtr0084508,FBtr0301418,FBtr0339250	5011.3	4865.45	4205	85.45	65.08	1375	KrT95D	protein_coding	282.605
FBgn0020653	FBtr0071167,FBtr0071168,FBtr0071169,FBtr0479741	2047.14	1901.29	3211.03	166.98	127.18	184	Trxr-1	protein_coding	96.7764
FBgn0020655	FBtr0075981,FBtr0332088	2077.53	1931.68	1028	52.62	40.08	54	ArfGAP1	protein_coding	27.9549
FBgn0020660	FBtr0113679,FBtr0113680,FBtr0113681,FBtr0334940	1553.61	1407.76	1649	115.81	88.21	2914	eIF4B	protein_coding	2069.96
FBgn0020762	FBtr0077426,FBtr0077427,FBtr0112898,FBtr0112899	4140.13	3994.28	353	8.74	6.66	226	Atet	protein_coding	56.5809
FBgn0020767	FBtr0087468,FBtr0329879,FBtr0329880	3123.67	2977.82	2074	68.86	52.45	387	Spred	protein_coding	129.961
FBgn0020880	FBtr0301151	2226	2080.15	0	0	0	344	CG7179	protein_coding	165.373
FBgn0020887	FBtr0074916,FBtr0074917	3969.58	3823.73	1554	40.18	30.6	369	Su(z)12	protein_coding	96.5026
FBgn0020906	FBtr0100432	866	720.15	0	0	0	12	Jon25Bi	protein_coding	16.6632
FBgn0020909	FBtr0073820	1301	1155.15	258	22.08	16.82	46	Rtc1	protein_coding	39.8217
FBgn0020910	FBtr0082346,FBtr0082347,FBtr0302586,FBtr0336783	1379.53	1233.68	28162.4	2257	1719.03	2037.5	RpL3	protein_coding	1651.56
FBgn0020930	FBtr0087853,FBtr0339705	1926	1780.15	533	29.6	22.55	119	Dgkepsilon	protein_coding	66.8483
FBgn0021738	FBtr0070599	1230	1084.15	10.08	0.92	0.7	35	Crg-1	protein_coding	32.2834
FBgn0021750	FBtr0083086,FBtr0334589	1859.29	1713.44	367.59	21.21	16.16	95	SerRS-m	protein_coding	55.444
FBgn0021760	FBtr0089460,FBtr0089461,FBtr0089462	5930	5784.15	1638	28	21.33	2925	chb	protein_coding	505.692
FBgn0021761	FBtr0089881,FBtr0340224,FBtr0340225	4684.99	4539.14	1388.03	30.23	23.03	1032	Nup154	protein_coding	227.356
FBgn0021764	FBtr0070130,FBtr0070131,FBtr0070132,FBtr0070133,FBtr0302259,FBtr0302260,FBtr0340195,FBtr0340196,FBtr0340197	9061.59	8915.74	318.06	3.53	2.69	743	sdk	protein_coding	83.3358
FBgn0021765	FBtr0074511,FBtr0308351	1034.8	888.95	1056	117.45	89.45	121	scu	protein_coding	136.116
FBgn0021768	FBtr0075328,FBtr0305912	1238	1092.15	953	86.27	65.71	75	nudC	protein_coding	68.6719
FBgn0021776	FBtr0083847,FBtr0083848,FBtr0335243	2965	2819.15	9	0.32	0.24	8	mira	protein_coding	2.83773
FBgn0021795	FBtr0088153,FBtr0345952	806.73	660.89	3432	513.43	391.05	36	Tapdelta	protein_coding	54.472
FBgn0021796	FBtr0080422,FBtr0336615	7984	7838.15	1812	22.86	17.41	2441	Tor	protein_coding	311.426
FBgn0021800	FBtr0077497,FBtr0077498	3739.84	3593.99	204	5.61	4.27	152	Reph	protein_coding	42.2928
FBgn0021814	FBtr0088825,FBtr0310370	809.55	663.7	2044	304.49	231.91	35	Vps28	protein_coding	52.7347
FBgn0021825	FBtr0088641	1358	1212.15	2259	184.26	140.34	14	DCTN2-p50	protein_coding	11.5497
FBgn0021847	FBtr0086000,FBtr0305967	3078.04	2932.19	494	16.66	12.69	237	Ttc7	protein_coding	80.827
FBgn0021872	FBtr0310044,FBtr0310045	2135.03	1989.17	22465	1116.6	850.45	3396	Xbp1	protein_coding	1707.24
FBgn0021874	FBtr0078075	1584	1438.15	705	48.47	36.91	330	Nle	protein_coding	229.461
FBgn0021875	FBtr0072253,FBtr0343432	1119.12	973.27	373.16	37.91	28.87	16	Zfrp8	protein_coding	16.4394
FBgn0021895	FBtr0072234,FBtr0343278	2074.87	1929.02	3600.58	184.54	140.56	34	ytr	protein_coding	17.6255
FBgn0021906	FBtr0077915,FBtr0334842,FBtr0334843	1019.44	873.59	1044.19	118.18	90.01	42	RFeSP	protein_coding	48.0775
FBgn0021995	FBtr0088788,FBtr0345935	2527	2381.15	971	40.32	30.71	77	Rs1	protein_coding	32.3373
FBgn0022023	FBtr0079030,FBtr0079031	1183.73	1037.88	4275.11	407.25	310.18	263	eIF3h	protein_coding	253.401
FBgn0022027	FBtr0088694	678	532.15	1182	219.61	167.26	24	Vps25	protein_coding	45.1001
FBgn0022029	FBtr0086912,FBtr0086913,FBtr0086914,FBtr0086915	2208.08	2062.23	801	38.4	29.25	3930	l(2)k01209	protein_coding	1905.7
FBgn0022069	FBtr0080473	2882	2736.15	1073	38.77	29.53	107	Nnp-1	protein_coding	39.106
FBgn0022153	FBtr0077432,FBtr0305968,FBtr0331447	4831.34	4685.49	1519	32.05	24.41	727	l(2)k05819	protein_coding	155.16
FBgn0022160	FBtr0087307,FBtr0087308,FBtr0087309,FBtr0112900	2477.92	2332.07	1400	59.35	45.21	1217	Gpo1	protein_coding	521.854
FBgn0022213	FBtr0080930	3237	3091.15	1376	44.01	33.52	2027	Cse1	protein_coding	655.743
FBgn0022238	FBtr0086776,FBtr0086777,FBtr0086778,FBtr0086779,FBtr0300483,FBtr0300484,FBtr0305270,FBtr0345357	1244.21	1098.36	2290	206.14	157	768	lolal	protein_coding	699.224
FBgn0022288	FBtr0086043,FBtr0335269	1595.88	1450.02	3222	219.69	167.33	992	l(2)09851	protein_coding	684.128
FBgn0022344	FBtr0083358	938	792.15	409	51.05	38.88	24	CG10340	protein_coding	30.2973
FBgn0022349	FBtr0085839,FBtr0085840,FBtr0085841	2862.38	2716.53	4687	170.59	129.93	156	CG1910	protein_coding	57.4262
FBgn0022382	FBtr0088437,FBtr0088438,FBtr0112901,FBtr0112902	3721.41	3575.56	662	18.31	13.94	537	Pka-R2	protein_coding	150.186
FBgn0022699	FBtr0077017	2685	2539.15	345	13.43	10.23	326	D19B	protein_coding	128.389
FBgn0022702	FBtr0072795,FBtr0305966,FBtr0334075	1662.23	1516.38	88	5.74	4.37	52	Cht2	protein_coding	34.2922
FBgn0022710	FBtr0074073,FBtr0100142,FBtr0332497	7565	7419.15	21	0.28	0.21	102	Ac13E	protein_coding	13.7482
FBgn0022764	FBtr0087887,FBtr0087888,FBtr0087889,FBtr0087890,FBtr0303565,FBtr0303566,FBtr0304683,FBtr0339650,FBtr0339651,FBtr0347014	7936.33	7790.48	3477	44.13	33.61	6633	Sin3A	protein_coding	851.424
FBgn0022768	FBtr0070685,FBtr0343531	5675	5529.15	1267	22.66	17.26	366	Pp2C1	protein_coding	66.1946
FBgn0022774	FBtr0074961	1501	1355.15	350	25.54	19.45	20	Oat	protein_coding	14.7585
FBgn0022786	FBtr0071070	3420	3274.15	673	20.32	15.48	266	Hira	protein_coding	81.2425
FBgn0022787	FBtr0301715,FBtr0344471	6359.89	6214.04	2701	42.97	32.73	3834	Hel89B	protein_coding	616.99
FBgn0022893	FBtr0085919,FBtr0085920,FBtr0100293	1542.55	1396.7	35080	2483.25	1891.35	1254	Df31	protein_coding	897.831
FBgn0022935	FBtr0077016	3233	3087.15	719	23.03	17.54	61	D19A	protein_coding	19.7593
FBgn0022936	FBtr0078439	1065	919.15	519	55.83	42.52	28	CycH	protein_coding	30.4629
FBgn0022942	FBtr0070683,FBtr0070684	3050.58	2904.72	952	32.4	24.68	76	Cbp80	protein_coding	26.1643
FBgn0022943	FBtr0083551	600	454.16	435	94.7	72.13	22	Cbp20	protein_coding	48.4411
FBgn0022959	FBtr0076027,FBtr0305992	2241.66	2095.81	3265	154.03	117.31	96	yps	protein_coding	45.8057
FBgn0022960	FBtr0086182,FBtr0086183	3467.78	3321.93	1899.19	56.53	43.05	118	vimar	protein_coding	35.5215
FBgn0022984	FBtr0290254,FBtr0307214,FBtr0339538	1480.32	1334.47	1267	93.87	71.5	201	qkr58E-3	protein_coding	150.622
FBgn0022985	FBtr0071828,FBtr0339535,FBtr0344880	2708.87	2563.02	3894	150.21	114.41	22	qkr58E-2	protein_coding	8.58362
FBgn0022986	FBtr0071843,FBtr0339537,FBtr0346637	1861.8	1715.95	644	37.11	28.26	71	qkr58E-1	protein_coding	41.3765
FBgn0022987	FBtr0086923,FBtr0086925,FBtr0306248,FBtr0331464	2401.71	2255.86	1006	44.09	33.58	909	qkr54B	protein_coding	402.951
FBgn0023000	FBtr0072570,FBtr0072571,FBtr0306850	2035.81	1889.96	523	27.36	20.84	439	mth	protein_coding	232.28
FBgn0023023	FBtr0089685,FBtr0089686,FBtr0114453	2634.1	2488.25	503	19.99	15.22	137	CRMP	protein_coding	55.0588
FBgn0023081	FBtr0072287	5108	4962.15	1237	24.65	18.77	339	gek	protein_coding	68.3172
FBgn0023083	FBtr0083637,FBtr0083638,FBtr0290107,FBtr0290209,FBtr0290210,FBtr0344290,FBtr0347418,FBtr0479756	3291.38	3145.53	1280.1	40.24	30.65	5988	fray	protein_coding	1903.65
FBgn0023090	FBtr0081516	4704	4558.15	8	0.17	0.13	32	dtr	protein_coding	7.02039
FBgn0023094	FBtr0074924	1625	1479.15	505	33.76	25.71	27	cyc	protein_coding	18.2537
FBgn0023095	FBtr0075832,FBtr0075833,FBtr0305480,FBtr0346864	4737.15	4591.3	248	5.34	4.07	127	caps	protein_coding	27.661
FBgn0023097	FBtr0083912,FBtr0300617,FBtr0330043,FBtr0334637,FBtr0334638,FBtr0334639	5789.16	5643.31	1195	20.94	15.95	538	bon	protein_coding	95.3341
FBgn0023129	FBtr0076457	1529	1383.15	117	8.36	6.37	13	aay	protein_coding	9.39884
FBgn0023130	FBtr0070279,FBtr0330407,FBtr0333116	2195.02	2049.17	712.24	34.36	26.17	28	a6	protein_coding	13.6641
FBgn0023143	FBtr0088499,FBtr0339517	4343	4197.15	12500	294.46	224.27	5659	Uba1	protein_coding	1348.3
FBgn0023169	FBtr0070216,FBtr0070217,FBtr0070218	2721.95	2576.1	3166	121.51	92.55	94	AMPKalpha	protein_coding	36.4893
FBgn0023170	FBtr0072185	288	142.2	9579	6660.33	5072.79	238	RpL39	protein_coding	1673.7
FBgn0023172	FBtr0086969,FBtr0086970,FBtr0086971,FBtr0305083,FBtr0340124	8468.21	8322.36	3302.31	39.23	29.88	3546	RhoGEF2	protein_coding	426.081
FBgn0023177	FBtr0077324,FBtr0077325,FBtr0345017,FBtr0346620,FBtr0445386	1962.84	1816.99	1909	103.88	79.12	31	Pp4-19C	protein_coding	17.0612
FBgn0023212	FBtr0083947	1207	1061.15	1221	113.76	86.65	66	EloB	protein_coding	62.1967
FBgn0023213	FBtr0089243,FBtr0112904,FBtr0289951	5581.2	5435.35	3986	72.51	55.22	12839	eIF4G1	protein_coding	2362.13
FBgn0023214	FBtr0086652	1454	1308.15	3268	247	188.12	479	edl	protein_coding	366.166
FBgn0023215	FBtr0070578,FBtr0070579,FBtr0301821,FBtr0301822,FBtr0301823,FBtr0301824,FBtr0301825,FBtr0307277,FBtr0307278,FBtr0343578	3696.59	3550.74	1096	30.52	23.24	876	Mnt	protein_coding	246.709
FBgn0023216	FBtr0307279,FBtr0307280	2521	2375.15	1303	54.24	41.31	991	Parg	protein_coding	417.237
FBgn0023388	FBtr0081503,FBtr0081504,FBtr0301276,FBtr0306017,FBtr0333086,FBtr0333087	4017.28	3871.43	1095	27.96	21.3	404	Dap160	protein_coding	104.354
FBgn0023395	FBtr0074998	3066	2920.15	429	14.52	11.06	213	Chd3	protein_coding	72.9415
FBgn0023407	FBtr0080513,FBtr0080514,FBtr0332509	6041.4	5895.55	1225	20.54	15.65	2769	B4	protein_coding	469.676
FBgn0023416	FBtr0085897,FBtr0100324	3750.86	3605.01	1256	34.45	26.24	115	Ac3	protein_coding	31.9001
FBgn0023458	FBtr0303341	11139	10993.1	2809	25.26	19.24	1116	Rbcn-3A	protein_coding	101.518
FBgn0023477	FBtr0072141	1116	970.15	3738	380.95	290.15	36	Taldo	protein_coding	37.1077
FBgn0023479	FBtr0076525,FBtr0076527,FBtr0344980,FBtr0344981	5056.37	4910.52	136	2.74	2.09	100	teq	protein_coding	20.3644
FBgn0023506	FBtr0071198	1729	1583.15	603	37.66	28.68	79	Es2	protein_coding	49.9005
FBgn0023507	FBtr0070381,FBtr0070382,FBtr0070383	1866.91	1721.06	1059	60.84	46.34	99	D2hgdh	protein_coding	57.5227
FBgn0023508	FBtr0070317,FBtr0332586	3665.66	3519.81	2339	65.7	50.04	255	Ocrl	protein_coding	72.4471
FBgn0023509	FBtr0070315	3459	3313.15	1977	59	44.93	824	mip130	protein_coding	248.706
FBgn0023510	FBtr0070316,FBtr0344155	6337.81	6191.96	3246	51.83	39.48	6025	Rbcn-3B	protein_coding	973.036
FBgn0023511	FBtr0070352,FBtr0070353,FBtr0070354,FBtr0305583,FBtr0332580	3675.28	3529.43	1244	34.85	26.54	433	Edem1	protein_coding	122.683
FBgn0023512	FBtr0070350,FBtr0070351	2353.63	2207.78	1287	57.63	43.9	366	eIF2Bepsilon	protein_coding	165.777
FBgn0023513	FBtr0070310,FBtr0339600	3419	3273.15	284	8.58	6.53	30	CG14803	protein_coding	9.16548
FBgn0023514	FBtr0070312	1704	1558.15	1830	116.12	88.44	94	CG14805	protein_coding	60.328
FBgn0023515	FBtr0070369,FBtr0070370,FBtr0339494	3409.55	3263.7	266	8.06	6.14	37	Gcna	protein_coding	11.3368
FBgn0023517	FBtr0070366,FBtr0339601	1099.61	953.76	2480	257.08	195.81	170	Pgam5	protein_coding	178.242
FBgn0023518	FBtr0070362,FBtr0070363	8251	8105.15	2184	26.64	20.29	1340	trr	protein_coding	165.327
FBgn0023519	FBtr0070314,FBtr0332579	905.8	759.95	868	112.93	86.01	48	mRpL16	protein_coding	63.1621
FBgn0023520	FBtr0070349	2341	2195.15	341.08	15.36	11.7	243	CG3857	protein_coding	110.699
FBgn0023522	FBtr0070318,FBtr0070319,FBtr0070320,FBtr0332587,FBtr0332588	1783.69	1637.84	912	55.05	41.93	124	CG11596	protein_coding	75.7095
FBgn0023523	FBtr0070397	1267	1121.15	5	0.44	0.34	152	Or2a	protein_coding	135.575
FBgn0023524	FBtr0070415,FBtr0340208,FBtr0474141,FBtr0474238	3979	3833.15	65	1.68	1.28	124	CG3078	protein_coding	32.3494
FBgn0023526	FBtr0070408,FBtr0332962	3174.16	3028.3	1807	59	44.93	293	CG2865	protein_coding	96.754
FBgn0023527	FBtr0070398	1921	1775.15	1559	86.83	66.13	302	CG3071	protein_coding	170.126
FBgn0023528	FBtr0070412,FBtr0300793,FBtr0345315,FBtr0346648	2654.61	2508.76	1837	72.4	55.14	1286	CG2924	protein_coding	512.604
FBgn0023529	FBtr0070411,FBtr0300792	3188.26	3042.41	8286	269.27	205.09	2689	CG2918	protein_coding	883.839
FBgn0023530	FBtr0070283	829	683.15	1188.68	172.03	131.03	345	CG3740	protein_coding	505.014
FBgn0023531	FBtr0089814,FBtr0089815,FBtr0308321,FBtr0308322,FBtr0308323,FBtr0308324,FBtr0330408,FBtr0333117,FBtr0333118,FBtr0333119,FBtr0333120	4865.73	4719.88	1105.72	23.16	17.64	1630	CG32809	protein_coding	345.348
FBgn0023537	FBtr0070092,FBtr0070093	1953.69	1807.84	755	41.29	31.45	58	CG17896	protein_coding	32.0825
FBgn0023541	FBtr0070426,FBtr0310077	1685	1539.15	38.83	2.49	1.9	2	Cyp4d14	protein_coding	1.29942
FBgn0023542	FBtr0070425	1791	1645.15	1126	67.67	51.54	441	Nmd3	protein_coding	268.061
FBgn0023545	FBtr0070347	1203	1057.15	862	80.62	61.4	193	PIG-K	protein_coding	182.566
FBgn0023549	FBtr0070393,FBtr0342765	2928.47	2782.62	2234.79	79.4	60.48	74	Mct1	protein_coding	26.5936
FBgn0023550	FBtr0070423	1681	1535.15	1	0.06	0.05	14	FarO	protein_coding	9.11963
FBgn0024182	FBtr0100536	5450	5304.15	248	4.62	3.52	3885.3	waw	protein_coding	732.502
FBgn0024183	FBtr0080718,FBtr0080719,FBtr0080720,FBtr0080721	2559.01	2413.15	1983	81.25	61.88	92	vig	protein_coding	38.1244
FBgn0024187	FBtr0076768,FBtr0076769,FBtr0300412,FBtr0300413,FBtr0332787,FBtr0332788,FBtr0332789,FBtr0332790,FBtr0332791,FBtr0332792,FBtr0345912	4754.58	4608.73	923	19.8	15.08	644	syd	protein_coding	139.735
FBgn0024188	FBtr0088126	808	662.15	1728	258.02	196.52	60	san	protein_coding	90.6139
FBgn0024191	FBtr0079134,FBtr0345545	2780	2634.15	291	10.92	8.32	38	sip1	protein_coding	14.4259
FBgn0024194	FBtr0073029	1673	1527.15	1034	66.94	50.99	124	rasp	protein_coding	81.197
FBgn0024222	FBtr0304804	2488	2342.15	747.16	31.54	24.02	1421	IKKbeta	protein_coding	606.708
FBgn0024227	FBtr0080180	1183	1037.15	913	87.03	66.29	17	aurB	protein_coding	16.3911
FBgn0024230	FBtr0081288	1652	1506.15	250	16.41	12.5	32	Hs2st	protein_coding	21.2462
FBgn0024234	FBtr0072127,FBtr0343274	1686	1540.15	2264	145.34	110.7	61	gbb	protein_coding	39.6065
FBgn0024236	FBtr0076624,FBtr0331417,FBtr0331418,FBtr0345601	3330.05	3184.2	3085	95.79	72.96	3020	foi	protein_coding	948.433
FBgn0024238	FBtr0074441,FBtr0074442,FBtr0074443	3374.35	3228.5	12079	369.91	281.74	1306	Fim	protein_coding	404.522
FBgn0024248	FBtr0080088,FBtr0303904,FBtr0333412	3190.53	3044.68	530.82	17.24	13.13	814	chico	protein_coding	267.352
FBgn0024250	FBtr0071048	3194	3048.15	220	7.14	5.44	103	brk	protein_coding	33.791
FBgn0024251	FBtr0100598,FBtr0100599,FBtr0331744,FBtr0331745	3640.88	3495.03	1269	35.9	27.34	14222.7	bbx	protein_coding	4069.41
FBgn0024273	FBtr0085352,FBtr0085353,FBtr0085354,FBtr0336768	2765.51	2619.66	444	16.76	12.76	31	WASp	protein_coding	11.8336
FBgn0024277	FBtr0072644,FBtr0072645,FBtr0072646,FBtr0072647,FBtr0072648,FBtr0072649	3819.29	3673.44	4943	133.04	101.33	3874	trio	protein_coding	1054.6
FBgn0024285	FBtr0079875	2134	1988.15	1713	85.19	64.88	151	Srp54	protein_coding	75.95
FBgn0024291	FBtr0080434	3809	3663.15	1473.14	39.76	30.28	1322	Sirt1	protein_coding	360.892
FBgn0024314	FBtr0077980,FBtr0304710,FBtr0344015	2592	2446.15	2131	86.13	65.6	221	Plap	protein_coding	90.3461
FBgn0024320	FBtr0079957,FBtr0303905,FBtr0303906,FBtr0303907,FBtr0343608,FBtr0343609,FBtr0343610	4230.96	4085.11	1446	35	26.66	825	Npc1a	protein_coding	201.953
FBgn0024321	FBtr0082941,FBtr0082942,FBtr0306742,FBtr0347151	3213.14	3067.29	112.31	3.62	2.76	176	NK7.1	protein_coding	57.3796
FBgn0024326	FBtr0081892,FBtr0300443,FBtr0334320	2661.48	2515.63	756	29.71	22.63	438	Mkk4	protein_coding	174.111
FBgn0024329	FBtr0083684,FBtr0331353	5409.66	5263.81	2680	50.34	38.34	2421	Mekk1	protein_coding	459.933
FBgn0024330	FBtr0082161,FBtr0082162,FBtr0301872,FBtr0301873,FBtr0339719	1625.3	1479.45	534	35.69	27.18	160	MED6	protein_coding	108.148
FBgn0024352	FBtr0078131	2023	1877.15	5965	314.18	239.29	805	Stip1	protein_coding	428.842
FBgn0024362	FBtr0070209,FBtr0310619	2344.71	2198.86	2499	112.37	85.58	235	Naa30A	protein_coding	106.874
FBgn0024364	FBtr0070212	2460	2314.15	2285	97.62	74.35	66	CG11417	protein_coding	28.5202
FBgn0024365	FBtr0070235,FBtr0332287,FBtr0342738	3732.4	3586.55	3015	83.11	63.3	46	CG12773	protein_coding	12.8257
FBgn0024371	FBtr0081501,FBtr0346451	1487.11	1341.26	636	46.88	35.71	17	E2f2	protein_coding	12.6746
FBgn0024432	FBtr0083575	816	670.15	2425	357.77	272.49	100	Dlc90F	protein_coding	149.22
FBgn0024491	FBtr0083279,FBtr0347200,FBtr0347201	824.13	678.28	404.43	58.95	44.9	14473	Bin1	protein_coding	21337.8
FBgn0024509	FBtr0084409,FBtr0346160	1354.55	1208.7	6494	531.2	404.59	66	Sec13	protein_coding	54.6041
FBgn0024510	FBtr0072790	4000	3854.15	213	5.46	4.16	6156	dlt	protein_coding	1597.24
FBgn0024555	FBtr0082817,FBtr0114604,FBtr0344783	4919.36	4773.51	2640	54.68	41.65	484	flfl	protein_coding	101.393
FBgn0024556	FBtr0087670,FBtr0301389	1723.44	1577.59	3257	204.12	155.47	1744	mEFTu1	protein_coding	1105.48
FBgn0024558	FBtr0084280	1128	982.15	1908	192.07	146.29	10	Dph5	protein_coding	10.1817
FBgn0024689	FBtr0080999,FBtr0081000,FBtr0305685,FBtr0346626,FBtr0346627	2455.33	2309.48	803	34.38	26.18	247	fws	protein_coding	106.95
FBgn0024698	FBtr0089257,FBtr0089258	4735.49	4589.64	1348	29.04	22.12	510	Cpsf160	protein_coding	111.12
FBgn0024728	FBtr0089090,FBtr0310536,FBtr0310537	2624.27	2478.42	763	30.44	23.18	3275	Slip1	protein_coding	1321.41
FBgn0024733	FBtr0299869,FBtr0299870,FBtr0333910	782.73	636.88	27137	4212.76	3208.61	7246	RpL10	protein_coding	11377.3
FBgn0024734	FBtr0080856,FBtr0080857,FBtr0332357,FBtr0332358	2635.17	2489.32	2340.56	92.96	70.8	1555.23	PRL-1	protein_coding	624.762
FBgn0024740	FBtr0080123,FBtr0340247	1793	1647.15	0	0	0	59	Lip2	protein_coding	35.8194
FBgn0024754	FBtr0087351,FBtr0087352	1819.3	1673.45	1702.36	100.58	76.6	29	Flo1	protein_coding	17.3295
FBgn0024804	FBtr0113715,FBtr0331780,FBtr0331781,FBtr0331782,FBtr0331783	1449.92	1304.07	2214	167.86	127.85	256	Dbp80	protein_coding	196.308
FBgn0024806	FBtr0072520,FBtr0305325,FBtr0332108,FBtr0332109,FBtr0332110	5915.74	5769.89	1055	18.08	13.77	4030	DIP2	protein_coding	698.454
FBgn0024807	FBtr0077371,FBtr0077372,FBtr0077373,FBtr0300373,FBtr0300374,FBtr0301292,FBtr0301293,FBtr0301294	3108.79	2962.94	3476	115.99	88.34	472	DIP1	protein_coding	159.301
FBgn0024811	FBtr0089112,FBtr0089113,FBtr0089114,FBtr0304871,FBtr0308256,FBtr0345064,FBtr0345065	1176.84	1030.99	507	48.62	37.03	76	Crk	protein_coding	73.7156
FBgn0024814	FBtr0074830,FBtr0300813,FBtr0301126,FBtr0332771	1115.33	969.48	1873	191.01	145.48	160	Clc	protein_coding	165.037
FBgn0024833	FBtr0082114	1755	1609.15	1832	112.56	85.73	45	AP-1mu	protein_coding	27.9651
FBgn0024836	FBtr0088214,FBtr0300578,FBtr0303223,FBtr0304899,FBtr0304900,FBtr0330601,FBtr0339463	11722	11576.1	1	0.01	0.01	52	stan	protein_coding	4.49199
FBgn0024841	FBtr0085458	725	579.15	811	138.45	105.45	34	Pcd	protein_coding	58.7067
FBgn0024846	FBtr0080534	1821	1675.15	831.06	49.05	37.36	78	p38b	protein_coding	46.563
FBgn0024887	FBtr0078181	1453	1307.15	317	23.98	18.26	116	kin17	protein_coding	88.7427
FBgn0024889	FBtr0074881	2322	2176.15	315	14.31	10.9	162	Kap-alpha1	protein_coding	74.4434
FBgn0024909	FBtr0081756,FBtr0114520	1518.75	1372.9	323	23.26	17.72	39	Taf7	protein_coding	28.407
FBgn0024912	FBtr0081697,FBtr0347362	1012.63	866.78	186.8	21.31	16.23	79	agt	protein_coding	91.1419
FBgn0024913	FBtr0089209	3671	3525.15	1	0.03	0.02	329	Actbeta	protein_coding	93.3294
FBgn0024921	FBtr0077000,FBtr0077001,FBtr0077002,FBtr0333059	5008.21	4862.36	1648	33.51	25.52	1575	Tnpo	protein_coding	323.917
FBgn0024945	FBtr0072483	1527	1381.15	590	42.24	32.17	107	NitFhit	protein_coding	77.4717
FBgn0024947	FBtr0077680,FBtr0077682,FBtr0077683,FBtr0332459,FBtr0332460	2126.9	1981.05	2114	105.51	80.36	213	NTPase	protein_coding	107.519
FBgn0024957	FBtr0082259	2901	2755.15	832	29.86	22.74	53	Irp-1B	protein_coding	19.2367
FBgn0024958	FBtr0084327	2882	2736.15	1086	39.24	29.89	216	Irp-1A	protein_coding	78.943
FBgn0024975	FBtr0070488	1804	1658.15	126.69	7.55	5.75	26	CG2712	protein_coding	15.6801
FBgn0024983	FBtr0070089,FBtr0070090,FBtr0100475,FBtr0100476,FBtr0334033	1711.39	1565.54	512	32.33	24.63	30	CG4293	protein_coding	19.1627
FBgn0024987	FBtr0070215,FBtr0339772,FBtr0339773,FBtr0339774	3079.08	2933.23	4215	142.07	108.21	506.2	ssx	protein_coding	172.574
FBgn0024989	FBtr0070066,FBtr0070067,FBtr0070068,FBtr0342962,FBtr0344149	3352	3206.15	6	0.19	0.14	14	CG3777	protein_coding	4.36661
FBgn0024992	FBtr0070502,FBtr0345716	3093.42	2947.57	1053	35.32	26.9	91	Spg7	protein_coding	30.8729
FBgn0025109	FBtr0077643	1710	1564.15	501.81	31.72	24.16	44	Bem46	protein_coding	28.1303
FBgn0025111	FBtr0073425,FBtr0073426,FBtr0333963	1295.09	1149.24	237	20.39	15.53	68	Ant2	protein_coding	59.1695
FBgn0025118	FBtr0070604	72	0	0	0	0	26	tRNA:Pro-CGG-3-1	tRNA	Inf
FBgn0025185	FBtr0088980	2006	1860.15	678	36.04	27.45	338	az2	protein_coding	181.706
FBgn0025186	FBtr0071774	3008	2862.15	469	16.2	12.34	36	ari-2	protein_coding	12.578
FBgn0025352	FBtr0072226	1593	1447.15	1256	85.81	65.36	150	Mtpbeta	protein_coding	103.652
FBgn0025355	FBtr0076203	3776	3630.15	136.5	3.72	2.83	41	SuUR	protein_coding	11.2943
FBgn0025366	FBtr0080017,FBtr0331641	935.25	789.4	1655	207.28	157.88	3016	Ip259	protein_coding	3820.62
FBgn0025373	FBtr0088170	1465	1319.15	1040	77.95	59.37	34	Fpps	protein_coding	25.7742
FBgn0025381	FBtr0070259,FBtr0339589	2260.73	2114.88	4316.47	201.79	153.69	327	rush	protein_coding	154.619
FBgn0025382	FBtr0070293,FBtr0070294	1564	1418.15	250	17.43	13.27	28	Rab27	protein_coding	19.744
FBgn0025387	FBtr0070696,FBtr0335037,FBtr0343532	2876	2730.15	2.7	0.1	0.07	40	Alms1b	protein_coding	14.6512
FBgn0025388	FBtr0300754,FBtr0300755	4368	4222.15	302.3	7.08	5.39	171	Alms1a	protein_coding	40.5007
FBgn0025390	FBtr0070284,FBtr0303587,FBtr0343517	6652.28	6506.43	53.81	0.82	0.62	212	Mur2B	protein_coding	32.5832
FBgn0025394	FBtr0070260,FBtr0339590,FBtr0339591	2791.71	2645.86	5994.6	224	170.61	31	inc	protein_coding	11.7164
FBgn0025455	FBtr0075205,FBtr0075206,FBtr0333124,FBtr0333125	4748.84	4602.99	2240	48.11	36.65	2599	CycT	protein_coding	564.633
FBgn0025456	FBtr0089895,FBtr0089896,FBtr0089897,FBtr0305991	967	821.15	111	13.36	10.18	16	CREG	protein_coding	19.4849
FBgn0025457	FBtr0085465,FBtr0339148	1324.03	1178.18	880.82	73.92	56.3	84	Bub3	protein_coding	71.2964
FBgn0025463	FBtr0073741	1936	1790.15	991	54.73	41.69	128	Bap60	protein_coding	71.5024
FBgn0025519	FBtr0087185	1977	1831.15	533	28.78	21.92	13	fidipidine	protein_coding	7.09936
FBgn0025525	FBtr0072639,FBtr0333271	5146.06	5000.21	56	1.11	0.84	740	bab2	protein_coding	147.994
FBgn0025549	FBtr0071066,FBtr0346619	2233.31	2087.46	962	45.56	34.7	316	unc-119	protein_coding	151.38
FBgn0025571	FBtr0083456,FBtr0331706,FBtr0331707	2611.75	2465.9	1572	63.03	48.01	717	SF1	protein_coding	290.766
FBgn0025574	FBtr0084527,FBtr0112907	2706.62	2560.77	544	21	16	23	Pli	protein_coding	8.98167
FBgn0025582	FBtr0075345	1520	1374.15	7628	548.83	418.01	99	eIF3e	protein_coding	72.0445
FBgn0025592	FBtr0072529,FBtr0072530	1893.73	1747.88	1150	65.05	49.55	164	Gk1	protein_coding	93.828
FBgn0025608	FBtr0081126,FBtr0343115	2279	2133.15	1766	81.85	62.34	102	Faf2	protein_coding	47.8166
FBgn0025615	FBtr0070690,FBtr0345715	1184	1038.15	1361	129.62	98.72	44	Torsin	protein_coding	42.3831
FBgn0025616	FBtr0070145	1802	1656.15	1	0.06	0.05	77	CG13359	protein_coding	46.4934
FBgn0025621	FBtr0479789,FBtr0479790	3253.48	3107.63	1025	32.61	24.84	293	CG16989	protein_coding	94.2841
FBgn0025626	FBtr0070339	2664	2518.15	1431	56.19	42.79	448	CG4281	protein_coding	177.908
FBgn0025627	FBtr0070328	1097	951.15	23	2.39	1.82	517	CG4194	protein_coding	543.553
FBgn0025628	FBtr0070334,FBtr0070335,FBtr0070336,FBtr0070337,FBtr0300254,FBtr0300255,FBtr0302435	2341.77	2195.92	3927.28	176.82	134.68	1131	CG4199	protein_coding	515.046
FBgn0025630	FBtr0070330,FBtr0344156	2047.01	1901.16	263.66	13.71	10.44	832	Rtca	protein_coding	437.628
FBgn0025631	FBtr0070341,FBtr0303043,FBtr0303044,FBtr0303045,FBtr0310288,FBtr0310289	3781.23	3635.38	2348	63.86	48.64	441	moody	protein_coding	121.308
FBgn0025632	FBtr0340107,FBtr0340108,FBtr0340109	1964.02	1818.17	91	4.95	3.77	16	CG4313	protein_coding	8.80006
FBgn0025633	FBtr0070161,FBtr0110791,FBtr0339430,FBtr0339431,FBtr0339432,FBtr0339433,FBtr0339434	4402.37	4256.52	1061	24.64	18.77	538	spdi	protein_coding	126.394
FBgn0025635	FBtr0070116,FBtr0070117,FBtr0070118	2242.2	2096.35	266	12.55	9.56	64	Hinfp	protein_coding	30.5293
FBgn0025637	FBtr0070123,FBtr0070124,FBtr0070125,FBtr0070126,FBtr0070127,FBtr0070128,FBtr0070129,FBtr0100530,FBtr0345314	905.9	760.05	2862	372.3	283.56	79	SkpA	protein_coding	103.941
FBgn0025639	FBtr0070151,FBtr0308652	5591.56	5445.71	1317	23.91	18.21	1582	Hmt4-20	protein_coding	290.504
FBgn0025643	FBtr0301058,FBtr0301059,FBtr0301060,FBtr0301061,FBtr0332426	2193	2047.15	1	0.05	0.04	16	CG3588	protein_coding	7.81574
FBgn0025674	FBtr0085941,FBtr0085942,FBtr0344022	1762.93	1617.08	2669.19	163.2	124.3	1179	CycK	protein_coding	729.092
FBgn0025676	FBtr0072603,FBtr0072604,FBtr0346537	1289.4	1143.55	170	14.7	11.19	955	CkIIalpha-i3	protein_coding	835.119
FBgn0025678	FBtr0080837,FBtr0345544	1729.01	1583.16	8430	526.46	400.98	503	CaBP1	protein_coding	317.719
FBgn0025681	FBtr0077644,FBtr0077645,FBtr0273230,FBtr0331653	4164.43	4018.58	2047	50.36	38.36	747	CG3558	protein_coding	185.887
FBgn0025682	FBtr0089941,FBtr0089942	1497.74	1351.89	11638	851.14	648.26	101	scf	protein_coding	74.7102
FBgn0025683	FBtr0078153,FBtr0078154,FBtr0078155,FBtr0100379	2827.04	2681.19	8558.43	315.59	240.37	2504	NA	NA	933.914
FBgn0025686	FBtr0078134,FBtr0330647	1787	1641.15	0	0	0	93	Amnionless	protein_coding	56.6676
FBgn0025693	FBtr0086053,FBtr0086054,FBtr0086055,FBtr0086056	2240.8	2094.95	1562	73.72	56.15	1872	ZnT41F	protein_coding	893.577
FBgn0025702	FBtr0078496,FBtr0303599,FBtr0303600,FBtr0304724,FBtr0306594,FBtr0306595,FBtr0306596,FBtr0306597,FBtr0334748,FBtr0334749,FBtr0334750	3915.99	3770.14	21	0.55	0.42	38	Srpk79D	protein_coding	10.0792
FBgn0025716	FBtr0086960	1473	1327.15	671	49.99	38.07	14	Bap55	protein_coding	10.5489
FBgn0025720	FBtr0086317,FBtr0086318,FBtr0086319,FBtr0336634	1626.76	1480.91	710	47.4	36.1	678	Ate1	protein_coding	457.827
FBgn0025724	FBtr0080469	3066	2920.15	4475	151.51	115.4	896	beta'COP	protein_coding	306.834
FBgn0025725	FBtr0072811,FBtr0072812	3979.85	3834	8956	230.95	175.9	1472	alphaCOP	protein_coding	383.933
FBgn0025726	FBtr0089245,FBtr0089246,FBtr0089247,FBtr0308805,FBtr0308806,FBtr0334487,FBtr0344971	11641.4	11495.5	1580.06	13.59	10.35	327235	unc-13	protein_coding	28466.3
FBgn0025740	FBtr0089179,FBtr0308297	6761.68	6615.83	794.34	11.87	9.04	6841	PlexB	protein_coding	1034.04
FBgn0025741	FBtr0089223,FBtr0089224,FBtr0089225,FBtr0309865	6288.04	6142.19	1732.37	27.89	21.24	86441	PlexA	protein_coding	14073.3
FBgn0025742	FBtr0079223,FBtr0345290	2187.61	2041.76	762	36.9	28.1	85	mtm	protein_coding	41.6307
FBgn0025743	FBtr0074285	3269	3123.15	1002	31.72	24.16	441	mbt	protein_coding	141.204
FBgn0025777	FBtr0079306,FBtr0079307,FBtr0329892,FBtr0329893,FBtr0332330,FBtr0333346	2572.06	2426.21	1237	50.41	38.39	64	homer	protein_coding	26.3786
FBgn0025781	FBtr0084377	2615	2469.15	240	9.61	7.32	161	Cdc16	protein_coding	65.2046
FBgn0025790	FBtr0089624,FBtr0089625,FBtr0089626,FBtr0089627,FBtr0301643,FBtr0301644	2242.44	2096.59	968	45.65	34.77	2	TBPH	protein_coding	0.95393
FBgn0025800	FBtr0071192,FBtr0340159	4521	4375.15	1958	44.25	33.7	1234	Smox	protein_coding	282.047
FBgn0025802	FBtr0082529,FBtr0082530	6722	6576.15	824	12.39	9.44	563	Sbf	protein_coding	85.6124
FBgn0025807	FBtr0075080,FBtr0112917	1440	1294.15	137	10.47	7.97	117	Rad9	protein_coding	90.4068
FBgn0025808	FBtr0082974	1823	1677.15	203	11.97	9.11	126	Rad17	protein_coding	75.1274
FBgn0025815	FBtr0070952	2790	2644.15	1379	51.56	39.27	28	Mcm6	protein_coding	10.5894
FBgn0025820	FBtr0072788,FBtr0332876,FBtr0332877	804.63	658.78	215.96	32.41	24.69	11	JTBR	protein_coding	16.6975
FBgn0025821	FBtr0082427	887	741.15	23	3.07	2.34	636	I-t	protein_coding	858.126
FBgn0025830	FBtr0087036	3293	3147.15	742	23.31	17.75	511	IntS8	protein_coding	162.369
FBgn0025832	FBtr0087075	1378	1232.15	1696	136.09	103.65	44	Fen1	protein_coding	35.7099
FBgn0025864	FBtr0071219,FBtr0071220,FBtr0343356	6831.3	6685.45	2970	43.92	33.45	528	Crag	protein_coding	78.9775
FBgn0025865	FBtr0084039,FBtr0306347,FBtr0306348,FBtr0306349	2396.54	2250.69	6028	264.8	201.68	169	Cortactin	protein_coding	75.0881
FBgn0025866	FBtr0076343,FBtr0304675	4274	4128.15	608.56	14.58	11.1	515	CalpB	protein_coding	124.753
FBgn0025874	FBtr0075791,FBtr0333030	1940	1794.15	98	5.4	4.11	459	Meics	protein_coding	255.831
FBgn0025881	FBtr0079907	113	0	0	0	0	403	snoRNA:Me18S-A1576	snoRNA	Inf
FBgn0025882	FBtr0077222	91	0	0	0	0	589	snoRNA:MeU6-A47	snoRNA	Inf
FBgn0025885	FBtr0089329	1986	1840.15	4880	262.2	199.7	794	Inos	protein_coding	431.487
FBgn0025936	FBtr0089082,FBtr0089083,FBtr0089084,FBtr0089085,FBtr0089086,FBtr0301285	4192.98	4047.12	1301	31.78	24.21	3523	Eph	protein_coding	870.496
FBgn0026015	FBtr0070930,FBtr0340028	2994.8	2848.95	895.89	31.09	23.68	47	Top3beta	protein_coding	16.4973
FBgn0026056	FBtr0084002,FBtr0336772	2517.79	2371.94	515	21.47	16.35	72	Rlip	protein_coding	30.3549
FBgn0026059	FBtr0083229,FBtr0083231,FBtr0083232,FBtr0083233,FBtr0110973,FBtr0110974,FBtr0303845,FBtr0332439	5399.91	5254.06	537	10.11	7.7	122	Mhcl	protein_coding	23.2201
FBgn0026060	FBtr0070884	2458	2312.15	447.85	19.15	14.59	6	Mipp2	protein_coding	2.59499
FBgn0026063	FBtr0082408,FBtr0301427	3861.73	3715.88	423.14	11.26	8.58	762	KP78b	protein_coding	205.066
FBgn0026064	FBtr0301426	4988	4842.15	338.86	6.92	5.27	601	KP78a	protein_coding	124.118
FBgn0026076	FBtr0074174,FBtr0074175,FBtr0300787	2138.58	1992.73	477	23.67	18.03	533	UBL3	protein_coding	267.472
FBgn0026079	FBtr0070669	2444	2298.15	7383	317.63	241.92	506	Nsun2	protein_coding	220.177
FBgn0026080	FBtr0070668,FBtr0333185,FBtr0333186	1993.79	1847.94	2154.13	115.25	87.78	1510	Tip60	protein_coding	817.126
FBgn0026083	FBtr0070643,FBtr0300931,FBtr0301124,FBtr0305179,FBtr0305180,FBtr0305181,FBtr0305182,FBtr0305183,FBtr0305184,FBtr0305185,FBtr0345713	8728.73	8582.88	10384	119.62	91.11	4077	tyf	protein_coding	475.015
FBgn0026084	FBtr0070639,FBtr0070640,FBtr0070641,FBtr0307206,FBtr0343425	907.57	761.72	9602	1246.32	949.25	2212	cib	protein_coding	2903.95
FBgn0026085	FBtr0070642,FBtr0333183,FBtr0333184	775.69	629.85	1688.88	265.11	201.92	49	dgt4	protein_coding	77.7963
FBgn0026086	FBtr0070299,FBtr0070300,FBtr0100557,FBtr0305497,FBtr0305498,FBtr0305499,FBtr0307895,FBtr0309961,FBtr0309962,FBtr0309963,FBtr0309965,FBtr0339272,FBtr0339273,FBtr0339274,FBtr0479739	3884.84	3738.99	531	14.04	10.69	410	Adar	protein_coding	109.655
FBgn0026088	FBtr0070364,FBtr0331385	501.45	355.61	1315	365.6	278.46	40	CG14818	protein_coding	112.483
FBgn0026141	FBtr0077924,FBtr0077925,FBtr0305553	655.67	509.82	0	0	0	2	Cdlc2	protein_coding	3.92295
FBgn0026143	FBtr0070182	2214	2068.15	1090	52.11	39.69	10	Cdc45	protein_coding	4.83524
FBgn0026147	FBtr0300400,FBtr0300401,FBtr0300402,FBtr0300403,FBtr0300404,FBtr0304948,FBtr0304950,FBtr0304951,FBtr0304952,FBtr0304953	3386.16	3240.31	995	30.36	23.12	3638	TTLL4A	protein_coding	1122.73
FBgn0026149	FBtr0071358	1664	1518.15	783	50.99	38.84	11	BCL7-like	protein_coding	7.24566
FBgn0026150	FBtr0080956,FBtr0304931	2068.76	1922.91	761	39.13	29.8	81	ApepP	protein_coding	42.1237
FBgn0026160	FBtr0076267,FBtr0076268,FBtr0301658,FBtr0475045	5452.86	5307.01	740.81	13.8	10.51	225	tna	protein_coding	42.3968
FBgn0026162	FBtr0081622	73	0	0	0	0	997	tRNA:Lys-TTT-2-1	tRNA	Inf
FBgn0026163	FBtr0081661	73	0	0	0	0	848	tRNA:Lys-TTT-2-2	tRNA	Inf
FBgn0026164	FBtr0081623	73	0	0	0	0	885	tRNA:Lys-TTT-2-3	tRNA	Inf
FBgn0026169	FBtr0072259	140	3.89	0	0	0	415	snoRNA:Psi18S-1820	snoRNA	106684
FBgn0026179	FBtr0078289,FBtr0078290,FBtr0111038,FBtr0301602	5127.98	4982.13	869	17.25	13.13	469	siz	protein_coding	94.1364
FBgn0026181	FBtr0074286,FBtr0340151,FBtr0340152,FBtr0340153	6686.96	6541.11	2032	30.71	23.39	434	Rok	protein_coding	66.3496
FBgn0026189	FBtr0073118,FBtr0073119,FBtr0073120,FBtr0306258,FBtr0333895,FBtr0337056,FBtr0479933	4534.98	4389.13	4133	93.1	70.91	6282	promL	protein_coding	1431.26
FBgn0026192	FBtr0074455,FBtr0074456	3032	2886.15	1409	48.27	36.76	192	par-6	protein_coding	66.5246
FBgn0026196	FBtr0079369	1813	1667.15	1940	115.05	87.63	645	nop5	protein_coding	386.888
FBgn0026199	FBtr0089092,FBtr0089094,FBtr0089095	3040.72	2894.87	1180	40.3	30.7	4852	myo	protein_coding	1676.07
FBgn0026206	FBtr0071303,FBtr0333473,FBtr0333474,FBtr0333475,FBtr0340341,FBtr0474151	10294.7	10148.8	1897	18.48	14.08	739	mei-P26	protein_coding	72.8162
FBgn0026207	FBtr0082668	2566	2420.15	784	32.03	24.39	30	mbo	protein_coding	12.3959
FBgn0026238	FBtr0309846,FBtr0309847,FBtr0309848,FBtr0309849,FBtr0309850,FBtr0309851,FBtr0309852	1515.53	1369.68	2316	167.18	127.33	5172	gus	protein_coding	3776.06
FBgn0026239	FBtr0089767,FBtr0089768,FBtr0100317,FBtr0343991	4506.23	4360.38	42	0.95	0.73	87	gukh	protein_coding	19.9524
FBgn0026250	FBtr0083572,FBtr0083573,FBtr0343927	1171.49	1025.64	1917	184.8	140.75	235	eIF1A	protein_coding	229.125
FBgn0026252	FBtr0076685	3979	3833.15	13872	357.81	272.52	1653	msk	protein_coding	431.238
FBgn0026259	FBtr0073144,FBtr0309836,FBtr0309837,FBtr0309838,FBtr0309839	4101.27	3955.42	3536	88.39	67.32	991	eIF5B	protein_coding	250.542
FBgn0026262	FBtr0089110	4514	4368.15	2171.08	49.14	37.43	11579	Taf3	protein_coding	2650.78
FBgn0026263	FBtr0076745,FBtr0302329	1496.14	1350.29	259.72	19.02	14.48	357	bip1	protein_coding	264.388
FBgn0026309	FBtr0089549	2314	2168.15	701	31.97	24.35	156	aft	protein_coding	71.9507
FBgn0026313	FBtr0074451,FBtr0301696,FBtr0333757,FBtr0340620,FBtr0340621	5230.11	5084.25	1192	23.18	17.65	533	X11L	protein_coding	104.834
FBgn0026316	FBtr0089553	999	853.15	980	113.57	86.5	21	Ubc10	protein_coding	24.6147
FBgn0026317	FBtr0084546	3896	3750.15	1424	37.54	28.59	519	Tsc1	protein_coding	138.394
FBgn0026319	FBtr0077429,FBtr0334401	2361	2215.15	809	36.11	27.5	219	Traf4	protein_coding	98.8646
FBgn0026323	FBtr0077319,FBtr0340404	3358.13	3212.28	952	29.3	22.32	274	Tak1	protein_coding	85.2977
FBgn0026324	FBtr0077735	560	414.16	433	103.37	78.73	30	Taf10b	protein_coding	72.4358
FBgn0026326	FBtr0088599	2439	2293.15	696	30.01	22.86	142	Mad1	protein_coding	61.9236
FBgn0026361	FBtr0088876,FBtr0088877	1711.7	1565.85	393	24.81	18.9	40	Septin5	protein_coding	25.5452
FBgn0026369	FBtr0071641	4621	4475.15	1350	29.83	22.72	2923	Sara	protein_coding	653.162
FBgn0026372	FBtr0072805,FBtr0474640	1020.15	874.3	63487	7179.41	5468.14	390	RpL23A	protein_coding	446.071
FBgn0026374	FBtr0074095,FBtr0074096	2411.35	2265.5	113	4.93	3.76	35	Rhp	protein_coding	15.4491
FBgn0026375	FBtr0074481,FBtr0074482,FBtr0074483,FBtr0333659,FBtr0333660,FBtr0333661,FBtr0333662	6875.53	6729.68	1166	17.13	13.05	971	RhoGAPp190	protein_coding	144.286
FBgn0026376	FBtr0075793,FBtr0075794,FBtr0075795,FBtr0075796,FBtr0330186	4564	4418.15	364	8.15	6.2	309	Rgl	protein_coding	69.9388
FBgn0026378	FBtr0086462	1923	1777.15	654	36.38	27.71	72	Rep	protein_coding	40.5143
FBgn0026379	FBtr0089900,FBtr0089901,FBtr0089902,FBtr0089904,FBtr0089905,FBtr0300562,FBtr0301521	2425.33	2279.48	565	24.51	18.66	118	Pten	protein_coding	51.7662
FBgn0026380	FBtr0082010	914	768.15	1282	165.01	125.68	21	Prosbeta3	protein_coding	27.3384
FBgn0026393	FBtr0088887	1412	1266.15	49.34	3.85	2.93	54	Or43b	protein_coding	42.649
FBgn0026400	FBtr0085320	1138	992.15	1369	136.42	103.91	14	Noa36	protein_coding	14.1108
FBgn0026401	FBtr0111118,FBtr0111119,FBtr0301454,FBtr0301455,FBtr0301456,FBtr0334994	6604.62	6458.77	3955	60.54	46.11	14455	Nipped-B	protein_coding	2238.04
FBgn0026402	FBtr0087058	1349	1203.15	174	14.3	10.89	89	NiPp1	protein_coding	73.9725
FBgn0026404	FBtr0076347	2015	1869.15	596	31.53	24.01	592	Dronc	protein_coding	316.722
FBgn0026409	FBtr0075718,FBtr0075719,FBtr0308595	1702.81	1556.96	3059	194.25	147.95	75	Mpcp2	protein_coding	48.1708
FBgn0026417	FBtr0078876,FBtr0334904	1053	907.15	137	14.93	11.37	1365	Hus1-like	protein_coding	1504.71
FBgn0026418	FBtr0075771,FBtr0075772,FBtr0075773,FBtr0304034,FBtr0304035,FBtr0304036,FBtr0304037,FBtr0333051	3175.83	3029.98	4229	137.99	105.1	1316	Hsc70Cb	protein_coding	434.326
FBgn0026427	FBtr0087501,FBtr0087502	8748.59	8602.74	1507	17.32	13.19	14018	Su(var)2-HP2	protein_coding	1629.48
FBgn0026428	FBtr0074008,FBtr0074009,FBtr0074010,FBtr0301774,FBtr0307383,FBtr0307384,FBtr0330405	3877.54	3731.69	427.91	11.34	8.64	64	HDAC6	protein_coding	17.1504
FBgn0026430	FBtr0074775,FBtr0074776,FBtr0074777,FBtr0301307,FBtr0301308,FBtr0343590	3254.88	3109.03	611	19.43	14.8	368	Grip84	protein_coding	118.365
FBgn0026431	FBtr0080033	2141	1995.15	230.95	11.44	8.72	96	Grip75	protein_coding	48.1167
FBgn0026432	FBtr0076061	4623	4477.15	321	7.09	5.4	568	Grip163	protein_coding	126.866
FBgn0026433	FBtr0074075	3484	3338.15	371	10.99	8.37	64	Grip128	protein_coding	19.1723
FBgn0026439	FBtr0079800,FBtr0079801,FBtr0079802,FBtr0303876,FBtr0479804,FBtr0479805	2816	2670.15	2	0.07	0.06	56	Eaat1	protein_coding	20.9726
FBgn0026441	FBtr0083082,FBtr0330039,FBtr0334695	3793.32	3647.47	1153	31.25	23.8	531	ear	protein_coding	145.58
FBgn0026479	FBtr0077744,FBtr0335173	2718.94	2573.09	1621	62.29	47.44	85	Drp1	protein_coding	33.0342
FBgn0026533	FBtr0100436,FBtr0100437,FBtr0100438,FBtr0100440,FBtr0332946	2196.71	2050.86	6284.73	302.98	230.76	283	Dek	protein_coding	137.991
FBgn0026562	FBtr0085094,FBtr0334309	1143	997.15	53281	5282.94	4023.71	249	SPARC	protein_coding	249.712
FBgn0026570	FBtr0072915,FBtr0346076	1236.54	1090.69	790	71.61	54.54	458	CG5704	protein_coding	419.918
FBgn0026573	FBtr0088041,FBtr0088042,FBtr0346629	4315.43	4169.58	1936	45.91	34.96	1014	ADD1	protein_coding	243.19
FBgn0026575	FBtr0074276,FBtr0290069,FBtr0343571	7950.51	7804.65	3922	49.68	37.84	4475	hang	protein_coding	573.376
FBgn0026576	FBtr0084536,FBtr0084537,FBtr0084538	2020.63	1874.78	1096	57.8	44.02	91	Pisd	protein_coding	48.539
FBgn0026577	FBtr0331677,FBtr0346586	8821.4	8675.55	1607	18.31	13.95	1899	CG8677	protein_coding	218.891
FBgn0026593	FBtr0072912,FBtr0308230,FBtr0308231	1533	1387.15	172	12.26	9.34	32	CG5707	protein_coding	23.0689
FBgn0026597	FBtr0085553,FBtr0085554,FBtr0085555,FBtr0290030,FBtr0300600,FBtr0334702,FBtr0334703	4502.41	4356.56	1415	32.11	24.46	332	Axn	protein_coding	76.2069
FBgn0026598	FBtr0084552,FBtr0445404,FBtr0445405	4039	3893.15	395.52	10.04	7.65	37	Apc2	protein_coding	9.50387
FBgn0026616	FBtr0083179,FBtr0334593,FBtr0345238	5342.79	5196.94	118.31	2.25	1.71	320	alpha-Man-IIb	protein_coding	61.5747
FBgn0026620	FBtr0089949,FBtr0089950,FBtr0089951,FBtr0089952,FBtr0089953,FBtr0089955,FBtr0302613,FBtr0302614,FBtr0302615,FBtr0302616,FBtr0306654,FBtr0332445,FBtr0332446	2119.55	1973.69	5721.53	286.61	218.3	1431	tacc	protein_coding	725.038
FBgn0026630	FBtr0075019,FBtr0075020,FBtr0075021	2065.06	1919.21	1190	61.3	46.69	928	nes	protein_coding	483.532
FBgn0026634	FBtr0083114	3015	2869.15	379.53	13.08	9.96	156	Cog2	protein_coding	54.3715
FBgn0026679	FBtr0071234	3466	3320.15	621	18.49	14.08	32	IntS4	protein_coding	9.63812
FBgn0026702	FBtr0070782	2779	2633.15	304	11.41	8.69	15	Pop1	protein_coding	5.6966
FBgn0026713	FBtr0073900,FBtr0073901	3880	3734.15	1557	41.22	31.4	37	Prp16	protein_coding	9.90855
FBgn0026721	FBtr0086975	2475	2329.15	1935	82.14	62.56	66	fat-spondin	protein_coding	28.3365
FBgn0026722	FBtr0088850	4290	4144.15	753	17.96	13.68	89	drosha	protein_coding	21.4761
FBgn0026737	FBtr0083113,FBtr0112926	995.44	849.59	410	47.71	36.34	97	CG6171	protein_coding	114.173
FBgn0026751	FBtr0070763	2319	2173.15	984	44.77	34.1	302	XRCC1	protein_coding	138.969
FBgn0026761	FBtr0086149,FBtr0336666	2304.66	2158.81	1296	59.35	45.21	166	Trap1	protein_coding	76.8942
FBgn0026777	FBtr0089121,FBtr0089122,FBtr0333679	1518.84	1372.99	1213	87.35	66.53	3316	Rad23	protein_coding	2415.17
FBgn0026787	FBtr0301452	2551	2405.15	376.23	15.47	11.78	101	Nhe1	protein_coding	41.9932
FBgn0026869	FBtr0089106,FBtr0333706,FBtr0345197	6261.93	6116.08	1734.76	28.04	21.36	20915	Tdg	protein_coding	3419.67
FBgn0026873	FBtr0070308,FBtr0114454	842.7	696.85	317	44.98	34.26	26	MED18	protein_coding	37.3108
FBgn0026876	FBtr0070245	2890	2744.15	996	35.89	27.33	46	CG11403	protein_coding	16.7629
FBgn0027052	FBtr0080027	1277	1131.15	633	55.33	42.14	57	STUB1	protein_coding	50.3912
FBgn0027053	FBtr0083292,FBtr0334535	1194.53	1048.68	1887	177.91	135.5	19	CSN5	protein_coding	18.118
FBgn0027054	FBtr0088859,FBtr0301230	1478.15	1332.3	877	65.08	49.57	254	CSN4	protein_coding	190.648
FBgn0027055	FBtr0078269	1679	1533.15	528	34.05	25.93	20	CSN3	protein_coding	13.045
FBgn0027057	FBtr0075074	1802	1656.15	1080	64.47	49.11	140	CSN1b	protein_coding	84.5334
FBgn0027066	FBtr0086127,FBtr0086129,FBtr0086130,FBtr0086131,FBtr0300285,FBtr0332939	1880.64	1734.79	7459	425.11	323.78	1994	Eb1	protein_coding	1149.42
FBgn0027079	FBtr0087734,FBtr0087735,FBtr0333148	3342.36	3196.51	2518	77.88	59.32	731	ValRS	protein_coding	228.687
FBgn0027081	FBtr0080331,FBtr0080332,FBtr0080333,FBtr0346436	2400.48	2254.63	5127	224.83	171.24	550	ThrRS	protein_coding	243.942
FBgn0027082	FBtr0072948,FBtr0333447	1509.76	1363.91	294	21.31	16.23	328	ProRS-m	protein_coding	240.485
FBgn0027083	FBtr0082895,FBtr0337021,FBtr0347148	1862	1716.15	122	7.03	5.35	4	MetRS-m	protein_coding	2.3308
FBgn0027084	FBtr0071366,FBtr0071367,FBtr0303560	1975.97	1830.12	2144	115.83	88.22	21	LysRS	protein_coding	11.4747
FBgn0027085	FBtr0073348	3020	2874.15	924	31.79	24.21	141	LeuRS-m	protein_coding	49.058
FBgn0027086	FBtr0078498,FBtr0078499,FBtr0078500	3877.23	3731.38	3216	85.21	64.9	2482	IleRS	protein_coding	665.169
FBgn0027087	FBtr0074593,FBtr0333804,FBtr0333805,FBtr0333806	2010.68	1864.83	2581.5	136.87	104.24	382	HisRS	protein_coding	204.844
FBgn0027088	FBtr0075632,FBtr0075633,FBtr0333934	2460.35	2314.5	2045	87.36	66.54	800	GlyRS	protein_coding	345.647
FBgn0027090	FBtr0084866	2455	2309.15	2102	90	68.55	129	GlnRS	protein_coding	55.8647
FBgn0027091	FBtr0087234	2453	2307.15	1413	60.55	46.12	220	CysRS	protein_coding	95.3557
FBgn0027093	FBtr0074178	2135	1989.15	926	46.03	35.06	552	ArgRS	protein_coding	277.505
FBgn0027094	FBtr0079721,FBtr0079722	3153.69	3007.84	6276	206.3	157.12	3124	AlaRS	protein_coding	1038.62
FBgn0027101	FBtr0100402,FBtr0100404,FBtr0100406	3424.59	3278.74	1070	32.27	24.57	18813	Dyrk3	protein_coding	5737.87
FBgn0027108	FBtr0071005,FBtr0071006,FBtr0301860,FBtr0332314	2481.36	2335.51	63	2.67	2.03	34	Inx2	protein_coding	14.5578
FBgn0027279	FBtr0299522,FBtr0299523,FBtr0299524,FBtr0299525,FBtr0299526,FBtr0343579,FBtr0343580,FBtr0343581,FBtr0343582,FBtr0343583	5458.19	5312.34	2180.19	40.58	30.9	1151	l(1)G0196	protein_coding	216.665
FBgn0027280	FBtr0071129,FBtr0071130	2468.69	2322.84	5343	227.42	173.21	1335	orion	protein_coding	574.727
FBgn0027287	FBtr0074042,FBtr0074043,FBtr0343525,FBtr0474150	4910.29	4764.44	1151	23.89	18.19	52	Gmap	protein_coding	10.9142
FBgn0027291	FBtr0074780,FBtr0307904,FBtr0336668	1874.37	1728.52	1876	107.31	81.73	38	Idh3a	protein_coding	21.9841
FBgn0027296	FBtr0070414,FBtr0345316	1906.95	1761.1	744	41.77	31.81	190	temp	protein_coding	107.887
FBgn0027329	FBtr0074086	1924	1778.15	5861	325.89	248.21	114	CCT6	protein_coding	64.1116
FBgn0027330	FBtr0071280,FBtr0344164	3246.78	3100.93	690.24	22.01	16.76	605	l(1)G0020	protein_coding	195.103
FBgn0027335	FBtr0074616,FBtr0301545,FBtr0343019,FBtr0343020,FBtr0343021	3026.59	2880.74	13591	466.46	355.27	1094	Rip11	protein_coding	379.764
FBgn0027338	FBtr0082106,FBtr0082107,FBtr0082108,FBtr0301189	2290.55	2144.7	5398	248.85	189.53	768	Kap-alpha3	protein_coding	358.092
FBgn0027339	FBtr0078582,FBtr0100184,FBtr0304985,FBtr0330076,FBtr0333211,FBtr0333212,FBtr0333213	7577.14	7431.29	2014	26.8	20.41	2642	jim	protein_coding	355.524
FBgn0027342	FBtr0071017,FBtr0071018	3927	3781.15	396	10.35	7.89	20	fz4	protein_coding	5.2894
FBgn0027343	FBtr0070138,FBtr0112928,FBtr0345511	3040.74	2894.89	11	0.38	0.29	59	fz3	protein_coding	20.3807
FBgn0027356	FBtr0087828,FBtr0333099,FBtr0333100	3059.3	2913.45	265	8.99	6.85	64	Amph	protein_coding	21.9671
FBgn0027360	FBtr0071676,FBtr0071677	699.05	553.21	944.15	168.74	128.52	80	Tim10	protein_coding	144.611
FBgn0027363	FBtr0080143	2854	2708.15	2922	106.68	81.25	292	Stam	protein_coding	107.823
FBgn0027375	FBtr0075714,FBtr0075715,FBtr0100362	3424.22	3278.37	708	21.35	16.26	1181	RecQ5	protein_coding	360.24
FBgn0027378	FBtr0083125,FBtr0333921	1496	1350.15	868	63.56	48.41	47	MRG15	protein_coding	34.8109
FBgn0027453	FBtr0080181	1949	1803.15	932	51.1	38.92	91	Dnz1	protein_coding	50.4672
FBgn0027490	FBtr0079707	3251	3105.15	355	11.3	8.61	125	D12	protein_coding	40.2557
FBgn0027492	FBtr0085203,FBtr0085204,FBtr0085205,FBtr0085207,FBtr0085208,FBtr0085209,FBtr0479866	4684.35	4538.49	5379	117.18	89.25	1544	wdb	protein_coding	340.201
FBgn0027493	FBtr0083991	1951	1805.15	8389	459.47	349.95	260	AdSS	protein_coding	144.032
FBgn0027495	FBtr0087983	2474	2328.15	1010	42.89	32.67	155	Smyd4-4	protein_coding	66.5765
FBgn0027497	FBtr0078722,FBtr0347493	3501	3355.15	2198	64.77	49.33	33	Madm	protein_coding	9.83563
FBgn0027498	FBtr0073429,FBtr0073431,FBtr0332383	2023.27	1877.42	198.3	10.44	7.95	61	CG2061	protein_coding	32.4914
FBgn0027499	FBtr0088253,FBtr0339467	4712	4566.15	415	8.99	6.84	533	wde	protein_coding	116.729
FBgn0027500	FBtr0075363	3686	3540.15	1009.12	28.18	21.47	182	spd-2	protein_coding	51.4103
FBgn0027503	FBtr0081959,FBtr0346139	5439.15	5293.3	628	11.73	8.93	687	CG11970	protein_coding	129.787
FBgn0027504	FBtr0088017,FBtr0088018,FBtr0333063	4001.07	3855.22	2488	63.81	48.6	1046	bsd	protein_coding	271.32
FBgn0027505	FBtr0080301,FBtr0080302	4340	4194.15	1012	23.86	18.17	977	Rab3-GAP	protein_coding	232.944
FBgn0027506	FBtr0086958,FBtr0340213	3132.38	2986.53	716	23.7	18.05	641	EDTP	protein_coding	214.63
FBgn0027507	FBtr0086034,FBtr0331967	2521.19	2375.34	1619.68	67.42	51.35	3182	CG1344	protein_coding	1339.6
FBgn0027508	FBtr0084890,FBtr0330383	5486	5340.15	593	10.98	8.36	557	Tnks	protein_coding	104.304
FBgn0027509	FBtr0077829	3910	3764.15	2445	64.22	48.91	656	TBCD	protein_coding	174.276
FBgn0027512	FBtr0084476,FBtr0084477,FBtr0334770	4869.6	4723.75	435	9.1	6.93	461	CG10254	protein_coding	97.592
FBgn0027513	FBtr0088685,FBtr0339310	1431.32	1285.47	62	4.77	3.63	2	ana2	protein_coding	1.55585
FBgn0027514	FBtr0290212,FBtr0332175,FBtr0332176	2328.41	2182.56	224	10.15	7.73	246	CG1024	protein_coding	112.712
FBgn0027515	FBtr0079523,FBtr0079524,FBtr0331234,FBtr0331235,FBtr0331236	2621.3	2475.45	281	11.22	8.55	95	CG7115	protein_coding	38.3769
FBgn0027518	FBtr0085543,FBtr0330297	2701.12	2555.27	542	20.97	15.97	51	Wdr24	protein_coding	19.9588
FBgn0027524	FBtr0082172	1102	956.15	259	26.78	20.4	58	CG3909	protein_coding	60.6599
FBgn0027525	FBtr0088245,FBtr0339475	1662.75	1516.9	4405	287.11	218.68	572	LTV1	protein_coding	377.085
FBgn0027526	FBtr0084347	1202	1056.15	731	68.43	52.12	52	Ublcp1	protein_coding	49.2354
FBgn0027529	FBtr0086280,FBtr0086281,FBtr0301207,FBtr0309253	3670.64	3524.79	1066	29.9	22.77	996	tapas	protein_coding	282.57
FBgn0027532	FBtr0078486	3641	3495.15	1222	34.57	26.33	2067	CG7139	protein_coding	591.391
FBgn0027535	FBtr0086579	3608	3462.15	1128	32.21	24.53	177	botv	protein_coding	51.1243
FBgn0027537	FBtr0073828	2786	2640.15	2244	84.03	64	239	Nup93-1	protein_coding	90.5252
FBgn0027538	FBtr0087539	1867	1721.15	344	19.76	15.05	79	beta4GalNAcTA	protein_coding	45.8995
FBgn0027539	FBtr0084739,FBtr0331697	2690	2544.15	514	19.97	15.21	82	lili	protein_coding	32.2308
FBgn0027544	FBtr0085630,FBtr0303200,FBtr0344523,FBtr0344524	4026	3880.15	2.5	0.06	0.05	39.6429	CG2217	protein_coding	10.2168
FBgn0027548	FBtr0088857,FBtr0088858,FBtr0339122	3245.91	3100.06	1343.87	42.86	32.64	2664	nito	protein_coding	859.338
FBgn0027549	FBtr0076684,FBtr0333949,FBtr0334615	2461.66	2315.81	1584	67.63	51.51	271	Nulp1	protein_coding	117.022
FBgn0027552	FBtr0073171	1089	943.15	1048	109.86	83.67	28	CG10863	protein_coding	29.6877
FBgn0027554	FBtr0076766	2173	2027.15	1429	69.7	53.08	109	CG8042	protein_coding	53.7701
FBgn0027558	FBtr0089061	2884	2738.15	674	24.34	18.54	232	Pgant3	protein_coding	84.7287
FBgn0027561	FBtr0088626,FBtr0302497,FBtr0302498,FBtr0306381,FBtr0306382,FBtr0339371,FBtr0339372	3399.26	3253.41	2330	70.81	53.93	669	CG18659	protein_coding	205.63
FBgn0027564	FBtr0070846	2020	1874.15	512.84	27.05	20.61	82	CG3149	protein_coding	43.7532
FBgn0027565	FBtr0078238	1523	1377.15	538	38.62	29.42	201	CG5498	protein_coding	145.954
FBgn0027567	FBtr0076339,FBtr0076340	3157.36	3011.51	8923	292.95	223.12	1014	Ciz1	protein_coding	336.708
FBgn0027568	FBtr0080054,FBtr0332198	4070	3924.15	1608	40.51	30.86	441	Cand1	protein_coding	112.381
FBgn0027569	FBtr0076717,FBtr0332136,FBtr0345035	2557	2411.15	924	37.89	28.86	62	cert	protein_coding	25.7139
FBgn0027572	FBtr0089548	2506	2360.15	690	28.91	22.02	96	ACOX1	protein_coding	40.6754
FBgn0027574	FBtr0085106,FBtr0339262	2302	2156.15	458	21	16	243	CG5815	protein_coding	112.701
FBgn0027575	FBtr0084167,FBtr0084168,FBtr0339154	3973.02	3827.17	38	0.98	0.75	78	GABA-B-R2	protein_coding	20.3806
FBgn0027578	FBtr0336460	2323	2177.15	358.57	16.28	12.4	297	Nepl21	protein_coding	136.417
FBgn0027579	FBtr0085249,FBtr0085250,FBtr0085251,FBtr0335011	3064.06	2918.21	972.89	32.96	25.11	142	mino	protein_coding	48.66
FBgn0027580	FBtr0088454,FBtr0088455,FBtr0088456,FBtr0088457,FBtr0088458,FBtr0088459,FBtr0088460,FBtr0088461,FBtr0088462,FBtr0300850	4299.84	4153.99	427	10.16	7.74	1059	PCB	protein_coding	254.936
FBgn0027581	FBtr0087678,FBtr0330617,FBtr0330618	3460.7	3314.85	522.75	15.59	11.88	462.75	CG6191	protein_coding	139.599
FBgn0027582	FBtr0080228	4327	4181.15	1233	29.16	22.21	352	CG6230	protein_coding	84.1874
FBgn0027583	FBtr0085544	1250	1104.15	702	62.86	47.88	106	CG7601	protein_coding	96.0014
FBgn0027587	FBtr0072528,FBtr0331407,FBtr0344840,FBtr0344841,FBtr0344842	3071.54	2925.69	1628	55.02	41.9	1169	Prp4k	protein_coding	399.564
FBgn0027588	FBtr0070058,FBtr0070059,FBtr0070060,FBtr0070061,FBtr0070062	3146.36	3000.51	7609	250.72	190.96	3465	GCS2alpha	protein_coding	1154.8
FBgn0027590	FBtr0072436,FBtr0305309,FBtr0305310,FBtr0343496	886.84	740.99	1105	147.44	112.3	78	GstE12	protein_coding	105.265
FBgn0027592	FBtr0078062	2592	2446.15	3001	121.3	92.38	2474	MED15	protein_coding	1011.39
FBgn0027594	FBtr0072798,FBtr0072799,FBtr0309845,FBtr0334078,FBtr0334079,FBtr0334080	4267.39	4121.54	301	7.22	5.5	141	drpr	protein_coding	34.2105
FBgn0027598	FBtr0085704,FBtr0085705,FBtr0085706,FBtr0085707,FBtr0310068,FBtr0310069,FBtr0310070,FBtr0310071,FBtr0310072,FBtr0310424	2819.08	2673.23	11581	428.32	326.23	605	cindr	protein_coding	226.318
FBgn0027599	FBtr0072409	1757	1611.15	378	23.2	17.67	749	CG2790	protein_coding	464.885
FBgn0027601	FBtr0073972,FBtr0303294,FBtr0308838,FBtr0343521	3407	3261.15	595.83	18.06	13.76	53	pdgy	protein_coding	16.2519
FBgn0027602	FBtr0074439,FBtr0074440,FBtr0340619	3729.43	3583.58	620	17.11	13.03	39	CG8611	protein_coding	10.883
FBgn0027603	FBtr0074693	5498	5352.15	953	17.6	13.41	2963	Ulp1	protein_coding	553.609
FBgn0027607	FBtr0088674	2781	2635.15	2525	94.74	72.16	273	CG8230	protein_coding	103.599
FBgn0027608	FBtr0078672,FBtr0078674,FBtr0078675,FBtr0078676,FBtr0300906,FBtr0300907,FBtr0300909,FBtr0300910,FBtr0300911,FBtr0300912,FBtr0300913,FBtr0306153	1863	1717.15	2	0.12	0.09	6	CG2082	protein_coding	3.49416
FBgn0027609	FBtr0077457	1749	1603.15	506.38	31.23	23.79	159	morgue	protein_coding	99.1797
FBgn0027610	FBtr0082747,FBtr0082748,FBtr0346113	1558.45	1412.6	883	61.8	47.07	30	Dic1	protein_coding	21.2374
FBgn0027611	FBtr0080030,FBtr0080031	3499	3353.15	131	3.86	2.94	10	LManII	protein_coding	2.98227
FBgn0027615	FBtr0076271,FBtr0076272	1608.41	1462.56	428	28.93	22.04	77	OXA1L	protein_coding	52.6474
FBgn0027616	FBtr0073078,FBtr0073079	2838.52	2692.67	5798	212.89	162.15	7289	Ythdc1	protein_coding	2706.98
FBgn0027617	FBtr0084738	2043	1897.15	576	30.02	22.86	133	CG5808	protein_coding	70.1052
FBgn0027619	FBtr0088387,FBtr0339425	1228	1082.15	2507	229.05	174.45	379	eIF3j	protein_coding	350.229
FBgn0027620	FBtr0085845	5079	4933.15	1667.81	33.43	25.46	619	Acf	protein_coding	125.478
FBgn0027621	FBtr0074713,FBtr0074714,FBtr0074715,FBtr0074716,FBtr0074717,FBtr0074718,FBtr0074719,FBtr0074720,FBtr0307192,FBtr0307193,FBtr0307194,FBtr0339439,FBtr0339440	3192.86	3047.01	413	13.4	10.21	871	Pfrx	protein_coding	285.854
FBgn0027655	FBtr0085310,FBtr0336788	11650.9	11505.1	1401	12.04	9.17	1448	htt	protein_coding	125.858
FBgn0027779	FBtr0080940,FBtr0080941,FBtr0080942,FBtr0335143	2164.31	2018.46	1400	68.58	52.23	127	VhaSFD	protein_coding	62.9193
FBgn0027780	FBtr0089673,FBtr0340243,FBtr0340244	3370.24	3224.39	220	6.75	5.14	381	Aasdh	protein_coding	118.162
FBgn0027783	FBtr0087461	3690	3544.15	2348	65.5	49.89	85	SMC2	protein_coding	23.9832
FBgn0027784	FBtr0083717	1304	1158.15	202.7	17.3	13.18	10	Prp18	protein_coding	8.63446
FBgn0027786	FBtr0072477,FBtr0072478,FBtr0072479,FBtr0305544,FBtr0305545,FBtr0305546	1411.84	1265.99	859	67.09	51.1	222	Mtch	protein_coding	175.357
FBgn0027791	FBtr0070296	1634	1488.15	1425	94.67	72.11	120	O-fut2	protein_coding	80.637
FBgn0027795	FBtr0070231	1713	1567.15	112	7.07	5.38	37	CG14785	protein_coding	23.6097
FBgn0027835	FBtr0086679,FBtr0086680,FBtr0086681,FBtr0086682,FBtr0086683,FBtr0340329,FBtr0345226	5396.32	5250.47	14056	264.68	201.59	2468	Dp1	protein_coding	470.053
FBgn0027836	FBtr0086773,FBtr0086774	2696.01	2550.16	3965	153.72	117.08	6219	Dgp-1	protein_coding	2438.67
FBgn0027843	FBtr0076001,FBtr0333381	1619	1473.15	2	0.13	0.1	42	CAH2	protein_coding	28.5103
FBgn0027864	FBtr0071223	1307	1161.15	115	9.79	7.46	341	Ogg1	protein_coding	293.674
FBgn0027865	FBtr0084912,FBtr0330163,FBtr0330164	2862.28	2716.43	1399	50.92	38.78	584	Tsp96F	protein_coding	214.988
FBgn0027866	FBtr0078955,FBtr0078956	3277.36	3131.51	2234	70.53	53.72	2529	CG9776	protein_coding	807.598
FBgn0027868	FBtr0080121	2715	2569.15	2065	79.47	60.53	10	Nup107	protein_coding	3.89234
FBgn0027873	FBtr0085357	2431	2285.15	423	18.3	13.94	294	Cpsf100	protein_coding	128.657
FBgn0027930	FBtr0078903,FBtr0300936,FBtr0445313	1483.77	1337.92	2062.29	152.4	116.07	54	MP1	protein_coding	40.3612
FBgn0027932	FBtr0079664,FBtr0079665,FBtr0079666,FBtr0079667,FBtr0340239,FBtr0340240,FBtr0340241	2120.27	1974.41	16760.7	839.3	639.25	197	Akap200	protein_coding	99.7766
FBgn0027934	FBtr0090038	1345	1199.15	0	0	0	38	alpha-Est4aPsi	pseudogene	31.6891
FBgn0027948	FBtr0301479,FBtr0301480,FBtr0304801,FBtr0304802,FBtr0304803	7301.19	7155.34	7305	100.94	76.88	8722	msps	protein_coding	1218.95
FBgn0027949	FBtr0081258	1366	1220.15	720	58.34	44.44	11	msb1l	protein_coding	9.01529
FBgn0027950	FBtr0082068,FBtr0082069,FBtr0334654	885.77	739.92	581	77.63	59.13	69	MBD-like	protein_coding	93.2533
FBgn0027951	FBtr0078733,FBtr0078734,FBtr0290206,FBtr0330315	4099.58	3953.73	3796	94.93	72.3	258	MTA1-like	protein_coding	65.2548
FBgn0028292	FBtr0071317,FBtr0346166	2515.67	2369.82	1312	54.74	41.69	119	ric8a	protein_coding	50.2148
FBgn0028327	FBtr0071372,FBtr0343412	1710.86	1565.01	6566	414.81	315.93	172	l(1)G0320	protein_coding	109.903
FBgn0028331	FBtr0071470,FBtr0347008,FBtr0347009	3045.1	2899.25	26160	892.1	679.46	1376	l(1)G0289	protein_coding	474.606
FBgn0028341	FBtr0071404,FBtr0071405,FBtr0071406,FBtr0071407,FBtr0100192,FBtr0100193,FBtr0303558,FBtr0303559,FBtr0333427	3251.16	3105.31	3576	113.86	86.72	3170	Ptpmeg2	protein_coding	1020.83
FBgn0028343	FBtr0301413,FBtr0301414,FBtr0301415,FBtr0340625	3701.66	3555.81	1283	35.67	27.17	920	Ankle2	protein_coding	258.731
FBgn0028360	FBtr0070950,FBtr0343377	3023.6	2877.75	571	19.62	14.94	175	Cdc7	protein_coding	60.8114
FBgn0028369	FBtr0070559,FBtr0070560,FBtr0309498,FBtr0309499,FBtr0309500,FBtr0309501,FBtr0332492	4031	3885.15	2	0.05	0.04	28	kirre	protein_coding	7.20693
FBgn0028372	FBtr0086473,FBtr0086474,FBtr0330247	2174.5	2028.65	384	18.71	14.25	111	Kpc2	protein_coding	54.7162
FBgn0028375	FBtr0080852	3130	2984.15	1174.54	38.91	29.64	189	heix	protein_coding	63.3346
FBgn0028377	FBtr0091756	965	819.15	0	0	0	11	gdl-ORF39	protein_coding	13.4286
FBgn0028380	FBtr0290284,FBtr0321324,FBtr0347258	1936.15	1790.3	771.95	42.63	32.47	206	fal	protein_coding	115.065
FBgn0028387	FBtr0079443,FBtr0308610,FBtr0332523	2981.69	2835.84	425	14.82	11.29	220	chm	protein_coding	77.5784
FBgn0028397	FBtr0074255,FBtr0301652,FBtr0310317,FBtr0310446	4762.04	4616.19	505	10.82	8.24	507	Tob	protein_coding	109.831
FBgn0028399	FBtr0075389,FBtr0310550,FBtr0310551,FBtr0310552,FBtr0310553,FBtr0331174	1738.92	1593.07	2830	175.64	133.77	80	Serinc	protein_coding	50.2175
FBgn0028402	FBtr0078288,FBtr0304820	1617.26	1471.41	386	25.94	19.75	262	Polr3E	protein_coding	178.06
FBgn0028406	FBtr0080478	2146	2000.15	121.06	5.98	4.56	343	Drep4	protein_coding	171.487
FBgn0028411	FBtr0072241,FBtr0343270	528.74	382.9	603	155.7	118.59	58	Nxt1	protein_coding	151.476
FBgn0028421	FBtr0289954,FBtr0289955,FBtr0289956,FBtr0343145,FBtr0343146	3513.52	3367.67	524.49	15.4	11.73	788	Kap3	protein_coding	233.99
FBgn0028424	FBtr0087139	1495	1349.15	295.78	21.68	16.51	1161	JhI-26	protein_coding	860.542
FBgn0028425	FBtr0089655,FBtr0089656,FBtr0305089,FBtr0342608,FBtr0346427	2093.23	1947.38	4499.45	228.44	173.99	242	JhI-21	protein_coding	124.27
FBgn0028426	FBtr0088360	2707	2561.15	774	29.88	22.76	627	RNaseZ	protein_coding	244.812
FBgn0028427	FBtr0078305,FBtr0307160	1778.95	1633.1	1544	93.48	71.19	66	Ilk	protein_coding	40.4139
FBgn0028429	FBtr0076370,FBtr0112935	1561.22	1415.37	550	38.42	29.26	36	I-2	protein_coding	25.435
FBgn0028436	FBtr0078647	1330	1184.15	219	18.29	13.93	34	ECSIT	protein_coding	28.7126
FBgn0028467	FBtr0079297	3391	3245.15	905	27.57	21	319	Ube4A	protein_coding	98.3005
FBgn0028471	FBtr0084633	3490	3344.15	681	20.13	15.33	262	Nab2	protein_coding	78.3458
FBgn0028473	FBtr0088554,FBtr0300649	2181	2035.15	12676	615.81	469.03	667	Non1	protein_coding	327.74
FBgn0028474	FBtr0070799,FBtr0340463	3847.37	3701.52	1219	32.56	24.8	263	CG4119	protein_coding	71.0519
FBgn0028475	FBtr0084467,FBtr0321255	3026.16	2880.31	1847.67	63.42	48.31	385	Hrd3	protein_coding	133.666
FBgn0028476	FBtr0300832,FBtr0300833,FBtr0333818	4743.74	4597.89	694	14.92	11.37	491	Usp1	protein_coding	106.788
FBgn0028479	FBtr0079857,FBtr0079858	2726.01	2580.16	2360	90.43	68.88	107	Mtpalpha	protein_coding	41.4703
FBgn0028480	FBtr0071444,FBtr0473369	3091	2945.15	3160.23	106.09	80.8	101	CG17841	protein_coding	34.2937
FBgn0028482	FBtr0077425	2730	2584.15	6	0.23	0.17	36	bdl	protein_coding	13.9311
FBgn0028484	FBtr0073211	4393	4247.15	1992	46.37	35.32	493	Ack	protein_coding	116.078
FBgn0028487	FBtr0082846,FBtr0082847,FBtr0112937,FBtr0112938,FBtr0112939,FBtr0334526,FBtr0334527,FBtr0334528,FBtr0334529	2480.75	2334.9	498.77	21.12	16.09	149	f-cup	protein_coding	63.8143
FBgn0028490	FBtr0080242,FBtr0321293,FBtr0345719	2384.54	2238.69	2528	111.65	85.04	440	CG31705	protein_coding	196.544
FBgn0028494	FBtr0086886,FBtr0086887,FBtr0301202,FBtr0340273	4406.24	4260.39	866.79	20.12	15.32	1331.03	CG6424	protein_coding	312.421
FBgn0028496	FBtr0086718,FBtr0086719,FBtr0086720,FBtr0086721	6095	5949.15	2	0.03	0.03	28	CG30116	protein_coding	4.70655
FBgn0028497	FBtr0072028,FBtr0072029,FBtr0112940	2813.58	2667.73	1684	62.41	47.54	90	Mtmr6	protein_coding	33.7365
FBgn0028500	FBtr0078512,FBtr0334751	4866	4720.15	1467	30.73	23.4	787	Rich	protein_coding	166.732
FBgn0028504	FBtr0072955,FBtr0332040,FBtr0344989	2710.89	2565.04	376.15	14.5	11.04	850	CG12182	protein_coding	331.379
FBgn0028506	FBtr0080836	1528	1382.15	691	49.43	37.65	31	CG4455	protein_coding	22.4288
FBgn0028509	FBtr0080546,FBtr0080547,FBtr0080548	4388.76	4242.91	508	11.84	9.02	104	CenG1A	protein_coding	24.5115
FBgn0028514	FBtr0300612	2832	2686.15	94	3.46	2.64	765	CG4793	protein_coding	284.794
FBgn0028515	FBtr0080824,FBtr0331442,FBtr0331443	1378.76	1232.91	3614	289.81	220.73	194	EndoGI	protein_coding	157.351
FBgn0028523	FBtr0080880,FBtr0340234	1789.38	1643.53	553	33.27	25.34	41	CG5888	protein_coding	24.9463
FBgn0028531	FBtr0080625,FBtr0343676	1827.5	1681.65	0	0	0	14	CG15286	protein_coding	8.32516
FBgn0028532	FBtr0080551	867	721.15	0	0	0	16	CG7968	protein_coding	22.1868
FBgn0028534	FBtr0080549	923	777.15	11	1.4	1.07	22	CG7916	protein_coding	28.3086
FBgn0028538	FBtr0080537	5818	5672.15	672	11.71	8.92	263	Sec71	protein_coding	46.3669
FBgn0028539	FBtr0110941,FBtr0300996	4589.59	4443.74	810.43	18.03	13.73	1513	Eato	protein_coding	340.479
FBgn0028541	FBtr0080532,FBtr0343657	2469.36	2323.51	1111	47.28	36.01	144	TM9SF4	protein_coding	61.9752
FBgn0028546	FBtr0080511,FBtr0342905,FBtr0342906	1064.19	918.34	1547	166.55	126.85	505	ics	protein_coding	549.905
FBgn0028550	FBtr0070244,FBtr0330391,FBtr0345507	7006.21	6860.36	1099	15.84	12.06	691	Atf3	protein_coding	100.724
FBgn0028554	FBtr0079368,FBtr0332328	1711.36	1565.51	1681	106.16	80.86	38	x16	protein_coding	24.2732
FBgn0028561	FBtr0088779,FBtr0332247	1584	1438.15	2	0.14	0.1	58	sut3	protein_coding	40.3296
FBgn0028563	FBtr0088777	2412	2266.15	622	27.14	20.67	68	sut1	protein_coding	30.0068
FBgn0028567	FBtr0072695,FBtr0332655	671	525.16	0	0	0	22	robl62A	protein_coding	41.892
FBgn0028577	FBtr0072707,FBtr0072708,FBtr0072709,FBtr0072710,FBtr0300416,FBtr0300417,FBtr0300418,FBtr0300419,FBtr0300420,FBtr0301523	2936.14	2790.29	2321	82.24	62.64	1977	hfp	protein_coding	708.529
FBgn0028579	FBtr0086125	3336	3190.15	1017	31.52	24.01	870	phtf	protein_coding	272.714
FBgn0028581	FBtr0303848	5005	4859.15	109.97	2.24	1.7	464.533	mei-217	protein_coding	95.5997
FBgn0028582	FBtr0076794,FBtr0076795,FBtr0076796,FBtr0076797,FBtr0076798,FBtr0112941,FBtr0331833,FBtr0331834,FBtr0331835,FBtr0331836,FBtr0331837,FBtr0331838	3663.97	3518.11	2134	59.97	45.68	308	lqf	protein_coding	87.547
FBgn0028646	FBtr0085692,FBtr0085693,FBtr0085694,FBtr0085695,FBtr0306586,FBtr0330290	2770	2624.15	757	28.52	21.72	316	aralar1	protein_coding	120.42
FBgn0028647	FBtr0300735	4601	4455.15	285	6.32	4.82	479	CG11902	protein_coding	107.516
FBgn0028658	FBtr0080573,FBtr0331627	1317	1171.15	25	2.11	1.61	144	Adat1	protein_coding	122.956
FBgn0028662	FBtr0083005,FBtr0308030	1351.81	1205.96	4502	369.09	281.12	51	VhaPPA1-1	protein_coding	42.29
FBgn0028670	FBtr0083656,FBtr0083657	3019.4	2873.55	1914	65.85	50.16	65	Vha100-2	protein_coding	22.6201
FBgn0028671	FBtr0085374,FBtr0085375,FBtr0085376,FBtr0085377,FBtr0085379,FBtr0085380,FBtr0085381,FBtr0301650,FBtr0301651,FBtr0335405	2937.23	2791.38	4014	142.17	108.29	476	Vha100-1	protein_coding	170.525
FBgn0028675	FBtr0452144	7393	7247.15	38	0.52	0.39	2098	Sur	protein_coding	289.493
FBgn0028684	FBtr0084452	1627	1481.15	1773	118.35	90.14	185	Rpt5	protein_coding	124.903
FBgn0028685	FBtr0305495	1465	1319.15	2269	170.06	129.53	66	Rpt4	protein_coding	50.0322
FBgn0028686	FBtr0073436,FBtr0346274	1434.42	1288.57	3388	259.96	197.99	54	Rpt3	protein_coding	41.9069
FBgn0028687	FBtr0088947	1515	1369.15	4842	349.65	266.31	174	Rpt1	protein_coding	127.086
FBgn0028688	FBtr0084294	1393	1247.15	4396	348.5	265.43	175	Rpn7	protein_coding	140.32
FBgn0028689	FBtr0087474,FBtr0087475,FBtr0306558	1694.41	1548.56	2123	135.55	103.24	12	Rpn6	protein_coding	7.74913
FBgn0028690	FBtr0078629	1897	1751.15	3873	218.67	166.55	74	Rpn5	protein_coding	42.2579
FBgn0028691	FBtr0084469,FBtr0084470	1347.63	1201.78	1967	161.82	123.25	14	Rpn9	protein_coding	11.6494
FBgn0028692	FBtr0085385,FBtr0330379,FBtr0334532	3346.49	3200.64	5879	181.61	138.32	1122	Rpn2	protein_coding	350.555
FBgn0028693	FBtr0075308	995	849.15	1551	180.59	137.54	22	Rpn12	protein_coding	25.9083
FBgn0028694	FBtr0079027	1208	1062.15	2150	200.13	152.43	26	Rpn11	protein_coding	24.4787
FBgn0028695	FBtr0074893	3041	2895.15	5256	179.49	136.71	555	Rpn1	protein_coding	191.7
FBgn0028697	FBtr0113742,FBtr0113743,FBtr0113744,FBtr0301801,FBtr0308333,FBtr0308334,FBtr0308335,FBtr0308336	737.64	591.79	20954	3500.77	2666.33	3212.17	RpL15	protein_coding	5427.88
FBgn0028703	FBtr0273247,FBtr0273248,FBtr0273250,FBtr0300327,FBtr0333347,FBtr0333348	3156.27	3010.42	584	19.18	14.61	172	Nhe3	protein_coding	57.1349
FBgn0028707	FBtr0110911,FBtr0342603	1089	943.15	62	6.5	4.95	34	Mt2	protein_coding	36.0494
FBgn0028717	FBtr0084935,FBtr0084936,FBtr0084937,FBtr0339160,FBtr0339161,FBtr0339162	3039.31	2893.46	1072	36.63	27.9	552	Lnk	protein_coding	190.775
FBgn0028734	FBtr0082196,FBtr0082197,FBtr0082198,FBtr0082199,FBtr0082200,FBtr0301386,FBtr0308123,FBtr0335048,FBtr0335049,FBtr0347104,FBtr0347105	3685.69	3539.84	8939	249.67	190.16	252	Fmr1	protein_coding	71.1897
FBgn0028737	FBtr0332947,FBtr0345627	812.97	667.12	6877	1019.19	776.26	129	eEF1beta	protein_coding	193.369
FBgn0028741	FBtr0089554,FBtr0089555	6218.93	6073.08	544.78	8.87	6.76	639.6	fab1	protein_coding	105.317
FBgn0028743	FBtr0301142,FBtr0340279	2873	2727.15	4	0.15	0.11	14	Dhit	protein_coding	5.13356
FBgn0028744	FBtr0089550	2514	2368.15	1158	48.35	36.82	156	CG5033	protein_coding	65.8742
FBgn0028746	FBtr0070543,FBtr0345708	639.15	493.3	108	21.65	16.49	72	CG18508	protein_coding	145.956
FBgn0028836	FBtr0088742	1186	1040.15	741	70.43	53.65	68	CSN7	protein_coding	65.3752
FBgn0028837	FBtr0084265	1203	1057.15	1270	118.78	90.47	118	CSN6	protein_coding	111.621
FBgn0028863	FBtr0344773,FBtr0344774,FBtr0344775,FBtr0344776,FBtr0344777,FBtr0344778,FBtr0344779,FBtr0344780	5404	5258.15	5	0.09	0.07	39	stol	protein_coding	7.41706
FBgn0028875	FBtr0080594,FBtr0300594,FBtr0309867,FBtr0474155	9129	8983.15	1	0.01	0.01	20	nAChRalpha5	protein_coding	2.22639
FBgn0028882	FBtr0080644	72	0	0	0	0	36	tRNA:Pro-AGG-1-1	tRNA	Inf
FBgn0028886	FBtr0080685,FBtr0080686,FBtr0300845	2219.21	2073.36	19	0.91	0.69	15	CG15279	protein_coding	7.23463
FBgn0028888	FBtr0305559,FBtr0343105	5960	5814.15	0	0	0	29	CG4168	protein_coding	4.98783
FBgn0028889	FBtr0080717	84	0	0	0	0	52	tRNA:Leu-TAA-3-1	tRNA	Inf
FBgn0028894	FBtr0080851	1019	873.15	1329	150.49	114.62	32	GMF	protein_coding	36.6489
FBgn0028895	FBtr0080829,FBtr0337079	1440.29	1294.44	55	4.2	3.2	54	CG17328	protein_coding	41.7169
FBgn0028899	FBtr0307508	7203	7057.15	0	0	0	93	CG31817	protein_coding	13.1781
FBgn0028902	FBtr0080788,FBtr0331277	2098	1952.15	0	0	0	91	Tektin-A	protein_coding	46.6153
FBgn0028903	FBtr0080787,FBtr0331276	1444	1298.15	0	0	0	843	CG13243	protein_coding	649.386
FBgn0028909	FBtr0080609	72	0	0	0	0	254	tRNA:Gln-CTG-4-1	tRNA	Inf
FBgn0028910	FBtr0080647	72	0	0	0	0	44	tRNA:Pro-AGG-1-4	tRNA	Inf
FBgn0028911	FBtr0080660	72	0	0	0	0	51.5	tRNA:Pro-AGG-1-3	tRNA	Inf
FBgn0028912	FBtr0080646	72	0	0	0	0	44	tRNA:Pro-AGG-1-2	tRNA	Inf
FBgn0028916	FBtr0080624,FBtr0343673,FBtr0343674,FBtr0343675	3439.01	3293.16	264	7.93	6.04	46	CG33090	protein_coding	13.9683
FBgn0028920	FBtr0080563,FBtr0343671	885	739.15	2	0.27	0.2	64	CG8997	protein_coding	86.5859
FBgn0028931	FBtr0080536,FBtr0110942	2198.91	2053.05	60	2.89	2.2	16	CG16863	protein_coding	7.79328
FBgn0028941	FBtr0080508,FBtr0332508	1053	907.15	18	1.96	1.49	762	CG16853	protein_coding	839.993
FBgn0028942	FBtr0080507	835	689.15	13	1.87	1.42	783	CG16852	protein_coding	1136.18
FBgn0028953	FBtr0086921,FBtr0086922,FBtr0345417,FBtr0345418	3801.23	3655.38	1890	51.12	38.94	1413	CG14478	protein_coding	386.554
FBgn0028956	FBtr0086955,FBtr0340211,FBtr0340212	2007.73	1861.88	396.55	21.06	16.04	317	mthl3	protein_coding	170.258
FBgn0028965	FBtr0080427	1366	1220.15	959	77.71	59.19	59	CG9933	protein_coding	48.3547
FBgn0028968	FBtr0085793,FBtr0085794,FBtr0301290,FBtr0330096	3064.84	2918.99	3941	133.49	101.67	722	gammaCOP	protein_coding	247.346
FBgn0028969	FBtr0070371,FBtr0301926	2167.66	2021.81	2252	110.13	83.88	160	deltaCOP	protein_coding	79.137
FBgn0028970	FBtr0077631	1433	1287.15	303	23.27	17.73	8	RabGGTb	protein_coding	6.21528
FBgn0028978	FBtr0078235	2372	2226.15	1130	50.19	38.22	5884	trbl	protein_coding	2643.13
FBgn0028979	FBtr0089377,FBtr0335391	5594	5448.15	35	0.64	0.48	69	tio	protein_coding	12.6648
FBgn0028980	FBtr0077043,FBtr0333390	1545.91	1400.06	863	60.94	46.42	137	tant	protein_coding	97.8529
FBgn0028981	FBtr0086526	82	0	0	0	0	180	tRNA:Ser-CGA-1-4	tRNA	Inf
FBgn0028982	FBtr0070896,FBtr0340027	6116.03	5970.18	2983	49.4	37.63	813	Spt6	protein_coding	136.177
FBgn0028983	FBtr0086733	1297	1151.15	452	38.82	29.57	124	Spn55B	protein_coding	107.718
FBgn0028984	FBtr0083141,FBtr0083142	1520.27	1374.42	1792	128.91	98.18	195	Spn88Ea	protein_coding	141.878
FBgn0028990	FBtr0079321,FBtr0333351	1611.83	1465.98	274	18.48	14.07	135	Spn27A	protein_coding	92.0886
FBgn0028991	FBtr0100501,FBtr0344198	3751.48	3605.63	181.83	4.99	3.8	370	seq	protein_coding	102.617
FBgn0028992	FBtr0083436	1354	1208.15	2892	236.67	180.26	8	sds22	protein_coding	6.62169
FBgn0028996	FBtr0089104,FBtr0310610	6050	5904.15	21	0.35	0.27	96	onecut	protein_coding	16.2597
FBgn0028997	FBtr0082083	1392	1246.15	201	15.95	12.15	70	nmdyn-D7	protein_coding	56.173
FBgn0029002	FBtr0072506,FBtr0332836,FBtr0332837,FBtr0332838,FBtr0332839	1104.71	958.86	1340.95	138.27	105.31	138	miple2	protein_coding	143.921
FBgn0029006	FBtr0086833,FBtr0333168	4945.34	4799.49	1909	39.33	29.95	1281	Smurf	protein_coding	266.903
FBgn0029084	FBtr0071766	1313	1167.15	0	0	0	12	gom	protein_coding	10.2815
FBgn0029088	FBtr0078665	4884	4738.15	905	18.88	14.38	165	disp	protein_coding	34.8237
FBgn0029092	FBtr0088548,FBtr0088549,FBtr0088550,FBtr0306808,FBtr0339384	2382.42	2236.57	10418	460.54	350.77	537	ced-6	protein_coding	240.1
FBgn0029093	FBtr0088898,FBtr0452079,FBtr0452080	1396.19	1250.34	13393	1059.05	806.61	570	cathD	protein_coding	455.876
FBgn0029094	FBtr0074947,FBtr0302381	1141.45	995.6	958	95.14	72.46	29	asf1	protein_coding	29.1282
FBgn0029095	FBtr0078031,FBtr0078032,FBtr0078033	3005.4	2859.55	1445	49.96	38.05	65	aru	protein_coding	22.7308
FBgn0029113	FBtr0076734	2329	2183.15	3090	139.94	106.58	658	Uba2	protein_coding	301.399
FBgn0029114	FBtr0075607	7214	7068.15	884	12.37	9.42	3811	Tollo	protein_coding	539.179
FBgn0029117	FBtr0076897	1055	909.15	680	73.95	56.32	6	Surf1	protein_coding	6.59957
FBgn0029118	FBtr0077134,FBtr0344756	1518	1372.15	1256	90.5	68.93	57	ScsbetaG	protein_coding	41.5406
FBgn0029121	FBtr0077083	1271	1125.15	715	62.83	47.85	34	Sras	protein_coding	30.2182
FBgn0029131	FBtr0086108	1724	1578.15	895	56.07	42.71	234	Debcl	protein_coding	148.275
FBgn0029133	FBtr0073730,FBtr0310646	1376.53	1230.68	5160	414.54	315.73	101	REG	protein_coding	82.0684
FBgn0029134	FBtr0088224,FBtr0088225	1121.14	975.29	4771	483.66	368.37	15	Prosbeta5	protein_coding	15.38
FBgn0029147	FBtr0071762,FBtr0308350	1876	1730.15	724	41.37	31.51	20	NtR	protein_coding	11.5597
FBgn0029152	FBtr0078383,FBtr0078384,FBtr0305331	2719.4	2573.55	1584	60.85	46.35	234	Mkrn1	protein_coding	90.925
FBgn0029155	FBtr0085110,FBtr0301707,FBtr0301708	3281.51	3135.66	2290	72.21	54.99	301	Men-b	protein_coding	95.9926
FBgn0029157	FBtr0084799,FBtr0084800,FBtr0301612,FBtr0301613	4493.07	4347.22	3318	75.46	57.48	388	ssh	protein_coding	89.2524
FBgn0029158	FBtr0290266	1373	1227.15	235	18.93	14.42	78	Las	protein_coding	63.5619
FBgn0029161	FBtr0079217,FBtr0079218,FBtr0112945,FBtr0299810,FBtr0343130	1260.15	1114.3	872.35	77.4	58.95	40.7857	slmo	protein_coding	36.6021
FBgn0029167	FBtr0075753,FBtr0333020	11756	11610.1	638	5.43	4.14	7	Hml	protein_coding	0.602921
FBgn0029175	FBtr0100513	2694	2548.15	195	7.57	5.76	25	sotv	protein_coding	9.81104
FBgn0029176	FBtr0085392,FBtr0085393,FBtr0302442	1678.21	1532.36	30678	1979.38	1507.58	1272	eEF1gamma	protein_coding	830.092
FBgn0029502	FBtr0070963	899	753.15	702	92.16	70.19	125	Coq7	protein_coding	165.97
FBgn0029504	FBtr0071079,FBtr0112946,FBtr0310287,FBtr0333203	6154.25	6008.4	661	10.88	8.28	1225	CHES-1-like	protein_coding	203.881
FBgn0029506	FBtr0086180,FBtr0336871	1394	1248.15	6035	478.05	364.1	125	Tsp42Ee	protein_coding	100.148
FBgn0029507	FBtr0086181,FBtr0345536	907.85	762	244	31.66	24.11	31	Tsp42Ed	protein_coding	40.6824
FBgn0029508	FBtr0086171,FBtr0086172,FBtr0086173	1113	967.15	214	21.88	16.66	158	Tsp42Ea	protein_coding	163.367
FBgn0029512	FBtr0082593	1167	1021.15	1833	177.47	135.17	30	Aos1	protein_coding	29.3786
FBgn0029514	FBtr0072680,FBtr0310160	901.22	755.37	161	21.07	16.05	95	CG9166	protein_coding	125.766
FBgn0029523	FBtr0070097	2309	2163.15	91.02	4.16	3.17	287	CR18275	pseudogene	132.677
FBgn0029525	FBtr0070094	4342	4196.15	529.32	12.47	9.5	458	CG18273	protein_coding	109.148
FBgn0029526	FBtr0070095,FBtr0301337,FBtr0339441	1556.79	1410.94	285.9	20.03	15.26	158	CR18166	pseudogene	111.982
FBgn0029587	FBtr0273400,FBtr0308320	3151	3005.15	24.37	0.8	0.61	23	CG14797	protein_coding	7.65353
FBgn0029594	FBtr0070313,FBtr0331384	771.84	625.99	1359	214.64	163.48	136	Coa8	protein_coding	217.256
FBgn0029606	FBtr0332380	893	747.15	6	0.79	0.6	16	CG14052	protein_coding	21.4147
FBgn0029608	FBtr0070416,FBtr0342767	1250.26	1104.41	1480	132.49	100.91	75	CG3091	protein_coding	67.9096
FBgn0029629	FBtr0070446	1027	881.15	5183	581.56	442.94	39	eIF3g1	protein_coding	44.2603
FBgn0029656	FBtr0070536	1659	1513.15	4	0.26	0.2	1203	CG10793	protein_coding	795.03
FBgn0029657	FBtr0070534,FBtr0332302,FBtr0332303,FBtr0332304,FBtr0344078	1793.57	1647.72	22.04	1.32	1.01	22	CG12535	protein_coding	13.3518
FBgn0029658	FBtr0070532,FBtr0332305	826.9	681.05	38	5.52	4.2	110	CG14269	protein_coding	161.515
FBgn0029660	FBtr0070526,FBtr0331606	1758	1612.15	11	0.67	0.51	6622	CG10801	protein_coding	4107.56
FBgn0029662	FBtr0070527,FBtr0070528,FBtr0070529	2348	2202.15	43	1.93	1.47	1320	CG12206	protein_coding	599.414
FBgn0029663	FBtr0070591,FBtr0070592,FBtr0114487,FBtr0344077	4187	4041.15	13	0.32	0.24	9	CG10804	protein_coding	2.22709
FBgn0029664	FBtr0070568,FBtr0331609	1472	1326.15	1132	84.4	64.28	1976	CG10802	protein_coding	1490.03
FBgn0029666	FBtr0070569,FBtr0331610,FBtr0331611,FBtr0331612,FBtr0332285	4766.19	4620.34	1495	31.99	24.37	2972	CG10803	protein_coding	643.243
FBgn0029672	FBtr0070586,FBtr0070587,FBtr0333793	1721.71	1575.86	613	38.46	29.29	842	CG2875	protein_coding	534.311
FBgn0029676	FBtr0070597,FBtr0070598,FBtr0333764	2060.96	1915.11	3223.39	166.41	126.75	765	HIP-R	protein_coding	399.455
FBgn0029685	FBtr0070627,FBtr0332387,FBtr0345712	3671.66	3525.81	1272	35.67	27.17	258	CG2938	protein_coding	73.1747
FBgn0029686	FBtr0070613,FBtr0345711	3954	3808.15	569.7	14.79	11.27	511	Glos	protein_coding	134.186
FBgn0029687	FBtr0070616,FBtr0070617,FBtr0070618,FBtr0342739	2686.24	2540.39	11398	443.6	337.87	484	Vap33	protein_coding	190.522
FBgn0029688	FBtr0070626,FBtr0342740	8971.97	8826.12	3570	39.99	30.46	4744	lva	protein_coding	537.496
FBgn0029689	FBtr0070625	2699	2553.15	472	18.28	13.92	832	CG6428	protein_coding	325.872
FBgn0029693	FBtr0070671,FBtr0343297	3016.11	2870.26	5540	190.83	145.35	1286	Cmtr1	protein_coding	448.043
FBgn0029696	FBtr0070664	522	376.16	0	0	0	105	CG15571	protein_coding	279.137
FBgn0029700	FBtr0070661	921	775.15	3	0.38	0.29	37	CG15576	protein_coding	47.7327
FBgn0029703	FBtr0070658,FBtr0345705	1911	1765.15	1	0.06	0.04	17	CG12692	protein_coding	9.63091
FBgn0029706	FBtr0070652	3785	3639.15	1034.52	28.11	21.41	299	CG3626	protein_coding	82.162
FBgn0029711	FBtr0070701,FBtr0308917	3432.46	3286.61	110	3.31	2.52	229	Usf	protein_coding	69.6767
FBgn0029713	FBtr0070699	1996	1850.15	431	23.03	17.54	68	CG11436	protein_coding	36.7538
FBgn0029714	FBtr0070678	970	824.15	172	20.63	15.72	10	CG3527	protein_coding	12.1337
FBgn0029717	FBtr0070697	887	741.15	0	0	0	4	CG12684	protein_coding	5.39702
FBgn0029718	FBtr0070682	696	550.15	316	56.79	43.25	31	mRpL30	protein_coding	56.3483
FBgn0029720	FBtr0070688,FBtr0300468,FBtr0332316	2056	1910.15	2	0.1	0.08	11	CG3009	protein_coding	5.75871
FBgn0029736	FBtr0300998	2723	2577.15	593	22.75	17.33	52	CG4041	protein_coding	20.1773
FBgn0029737	FBtr0070723,FBtr0343535	2170.75	2024.89	1019	49.75	37.9	14	CG6903	protein_coding	6.91396
FBgn0029750	FBtr0070758	2628	2482.15	47	1.87	1.43	334	CG3323	protein_coding	134.561
FBgn0029755	FBtr0070751	1663	1517.15	483	31.48	23.97	24	Sas10	protein_coding	15.8191
FBgn0029756	FBtr0070798,FBtr0344827	2612.77	2466.92	168	6.73	5.13	143	CG3309	protein_coding	57.967
FBgn0029761	FBtr0300467,FBtr0301949,FBtr0301950,FBtr0301951,FBtr0301952,FBtr0301953,FBtr0301954,FBtr0331602,FBtr0331603,FBtr0331604,FBtr0344555,FBtr0344556,FBtr0344557,FBtr0344558	5047.86	4902.01	0	0	0	16	SK	protein_coding	3.26397
FBgn0029763	FBtr0070772,FBtr0070773,FBtr0070775,FBtr0340461,FBtr0340462	4442.67	4296.82	1464	33.69	25.66	417	Usp16-45	protein_coding	97.0485
FBgn0029766	FBtr0070777,FBtr0340460	1966.74	1820.89	3075	166.97	127.17	10252	CG15784	protein_coding	5630.21
FBgn0029768	FBtr0070778,FBtr0339781,FBtr0344824,FBtr0479797	2804	2658.15	3	0.11	0.08	61	SPR	protein_coding	22.9483
FBgn0029778	FBtr0070784,FBtr0070785	1933	1787.15	345	19.09	14.54	77	RhoGAP5A	protein_coding	43.0854
FBgn0029785	FBtr0070800,FBtr0070801,FBtr0345788	597.33	451.49	9761	2137.52	1628.03	232	RpL35	protein_coding	513.854
FBgn0029789	FBtr0070847	3674	3528.15	180	5.04	3.84	41	PGAP1	protein_coding	11.6208
FBgn0029791	FBtr0301083,FBtr0301084	3920	3774.15	65	1.7	1.3	13	AdamTS-B	protein_coding	3.44448
FBgn0029798	FBtr0070807,FBtr0332398	3338.71	3192.86	312	9.66	7.36	36	Rtel1	protein_coding	11.2752
FBgn0029801	FBtr0070809,FBtr0303290,FBtr0345789	2302.55	2156.7	1546.72	70.91	54.01	165	CG15771	protein_coding	76.5058
FBgn0029804	FBtr0070836	1983	1837.15	3	0.16	0.12	5	CG3097	protein_coding	2.72161
FBgn0029818	FBtr0070830	2388	2242.15	1230	54.24	41.31	24	GAA1	protein_coding	10.704
FBgn0029819	FBtr0070828,FBtr0343537	2267	2121.15	740	34.49	26.27	116	Usp30	protein_coding	54.6873
FBgn0029820	FBtr0070821,FBtr0339948,FBtr0345313	2546	2400.15	1386.52	57.12	43.5	66	CG16721	protein_coding	27.4983
FBgn0029822	FBtr0070825,FBtr0070826	2704.78	2558.92	242	9.35	7.12	45	CG12236	protein_coding	17.5855
FBgn0029823	FBtr0070827,FBtr0290235,FBtr0345317	1685.61	1539.76	1405	90.22	68.71	42	Shmt	protein_coding	27.277
FBgn0029825	FBtr0070859,FBtr0343052	1854.44	1708.59	236.22	13.67	10.41	596	CG12728	protein_coding	348.826
FBgn0029830	FBtr0070865,FBtr0343413,FBtr0343414	3577	3431.15	12	0.35	0.26	34	Grip	protein_coding	9.90921
FBgn0029835	FBtr0305342,FBtr0305343,FBtr0336972	3520.33	3374.48	0	0	0	12	CG5921	protein_coding	3.5561
FBgn0029840	FBtr0332964,FBtr0345895	7079.47	6933.62	927.83	13.23	10.08	965	raptor	protein_coding	139.177
FBgn0029849	FBtr0070874,FBtr0070875	1801	1655.15	582	34.77	26.48	162	Efr	protein_coding	97.8763
FBgn0029854	FBtr0089869,FBtr0089870,FBtr0305177	699.22	553.38	122	21.8	16.6	32	CG3566	protein_coding	57.8264
FBgn0029856	FBtr0333520	1362	1216.15	40.09	3.26	2.48	102	CG11700	protein_coding	83.8712
FBgn0029857	FBtr0070897	1463	1317.15	385	28.9	22.01	88	wuho	protein_coding	66.8109
FBgn0029858	FBtr0070898,FBtr0305494	1862.41	1716.56	244	14.05	10.7	52	mldr	protein_coding	30.2931
FBgn0029861	FBtr0070899	3232	3086.15	609	19.51	14.86	32	CG3815	protein_coding	10.3689
FBgn0029870	FBtr0070909,FBtr0070910,FBtr0343373	3593.84	3447.99	1555.56	44.61	33.97	370	Marf	protein_coding	107.309
FBgn0029874	FBtr0070918	1709	1563.15	238.16	15.06	11.47	163	CG3342	protein_coding	104.277
FBgn0029878	FBtr0070945,FBtr0331599,FBtr0331600	3496.28	3350.43	1936	57.13	43.51	718	Pat1	protein_coding	214.301
FBgn0029879	FBtr0070946,FBtr0070947	2217	2071.15	45	2.15	1.64	28	APC7	protein_coding	13.5191
FBgn0029880	FBtr0308654	2211	2065.15	61	2.92	2.22	3694	CG14443	protein_coding	1788.73
FBgn0029881	FBtr0070948,FBtr0308653,FBtr0343375	6030.03	5884.18	3730	62.67	47.74	886	pigs	protein_coding	150.573
FBgn0029882	FBtr0070993	894	748.15	732	96.74	73.68	63	CG3226	protein_coding	84.2077
FBgn0029885	FBtr0070992	851	705.15	344	48.23	36.74	19	CG3224	protein_coding	26.9446
FBgn0029887	FBtr0070991	4996	4850.15	1064	21.69	16.52	489	CG3198	protein_coding	100.822
FBgn0029891	FBtr0070956,FBtr0070957,FBtr0100413,FBtr0100414,FBtr0100415,FBtr0100416,FBtr0100419,FBtr0100420,FBtr0345295	2807.87	2662.01	1055.45	39.2	29.86	242	Pink1	protein_coding	90.9087
FBgn0029892	FBtr0070989	1179	1033.15	34	3.25	2.48	6	CG3184	protein_coding	5.80748
FBgn0029893	FBtr0070988,FBtr0300772,FBtr0339491,FBtr0339492,FBtr0339493	4545.61	4399.76	1873	42.09	32.06	343	CG14442	protein_coding	77.9588
FBgn0029895	FBtr0070959,FBtr0332892,FBtr0332893,FBtr0332894	6996.21	6850.36	189	2.73	2.08	260	CG14441	protein_coding	37.9542
FBgn0029896	FBtr0070984,FBtr0070985,FBtr0070986,FBtr0340265,FBtr0340266,FBtr0340267,FBtr0340268	3291	3145.15	127	3.99	3.04	101	CG3168	protein_coding	32.1129
FBgn0029897	FBtr0070980,FBtr0070981,FBtr0070982,FBtr0070983,FBtr0345292	843.41	697.56	7228	1024.47	780.28	344	RpL17	protein_coding	493.148
FBgn0029903	FBtr0070964,FBtr0070965,FBtr0070966,FBtr0070967,FBtr0070968,FBtr0112956,FBtr0308228	5883.03	5737.18	2713	46.75	35.61	610	pod1	protein_coding	106.324
FBgn0029905	FBtr0070974	2522	2376.15	293	12.19	9.29	39	Nf-YC	protein_coding	16.4131
FBgn0029911	FBtr0071042,FBtr0343323	3573.59	3427.74	918	26.48	20.17	111	CG14435	protein_coding	32.3829
FBgn0029912	FBtr0070994	3240	3094.15	640	20.45	15.58	124	CG4557	protein_coding	40.0756
FBgn0029914	FBtr0070995,FBtr0300177	1896.11	1750.26	185	10.45	7.96	67	CG4558	protein_coding	38.28
FBgn0029922	FBtr0304108,FBtr0345906,FBtr0479740	7289	7143.15	5.57	0.08	0.06	13	CG14431	protein_coding	1.81993
FBgn0029924	FBtr0071003	2240	2094.15	83	3.92	2.98	34	CG4586	protein_coding	16.2357
FBgn0029931	FBtr0071010	1167	1021.15	0	0	0	40	CG14427	protein_coding	39.1715
FBgn0029937	FBtr0071015	1060	914.15	1662	179.75	136.91	44	CG8300	protein_coding	48.1321
FBgn0029939	FBtr0301240,FBtr0309030,FBtr0339815,FBtr0474234,FBtr0474235	5637	5491.15	3	0.05	0.04	6	CG9650	protein_coding	1.09267
FBgn0029941	FBtr0089712,FBtr0303415,FBtr0339819,FBtr0339820	3559.72	3413.87	3063	88.71	67.56	409	CG1677	protein_coding	119.805
FBgn0029942	FBtr0071047,FBtr0303414	1141	995.15	269	26.73	20.36	18	CG2059	protein_coding	18.0877
FBgn0029943	FBtr0071065	1418	1272.15	160	12.43	9.47	40	Atg5	protein_coding	31.4428
FBgn0029944	FBtr0071049	3487	3341.15	415	12.28	9.35	1111	Dok	protein_coding	332.52
FBgn0029945	FBtr0071051	2047	1901.15	5	0.26	0.2	112	Acsf3	protein_coding	58.9117
FBgn0029949	FBtr0071063	1477	1331.15	0	0	0	38	CG15035	protein_coding	28.5467
FBgn0029952	FBtr0071081	769	623.15	1	0.16	0.12	35	CG12689	protein_coding	56.1663
FBgn0029955	FBtr0071078,FBtr0300836	1855	1709.15	505	29.21	22.25	9699	CG15478	protein_coding	5674.75
FBgn0029957	FBtr0071071	2688	2542.15	561	21.82	16.62	83	CG12155	protein_coding	32.6495
FBgn0029959	FBtr0071072,FBtr0307272	1406	1260.15	570	44.72	34.06	290	Rab39	protein_coding	230.131
FBgn0029961	FBtr0071075	1845	1699.15	0	0	0	6	Ir7a	protein_coding	3.53118
FBgn0029968	FBtr0479745	1824	1678.15	0	0	0	10	Ir7g	protein_coding	5.95894
FBgn0029969	FBtr0071143,FBtr0345982	1548.62	1402.77	133	9.37	7.14	50	Acat1	protein_coding	35.6438
FBgn0029970	FBtr0071142	2581	2435.15	112	4.55	3.46	28	Nek2	protein_coding	11.4983
FBgn0029976	FBtr0071092,FBtr0340148	5250	5104.15	1164	22.55	17.17	331	snz	protein_coding	64.8492
FBgn0029979	FBtr0071132,FBtr0344137	8365	8219.15	1653	19.88	15.14	968	mahe	protein_coding	117.774
FBgn0029980	FBtr0071131,FBtr0331433	1346	1200.15	251	20.68	15.75	40	Dhdds	protein_coding	33.3292
FBgn0029986	FBtr0071127	2003	1857.15	10	0.53	0.41	22	CG15332	protein_coding	11.8461
FBgn0029990	FBtr0071123	1480	1334.15	2	0.15	0.11	16	CG2233	protein_coding	11.9927
FBgn0029992	FBtr0071117	5078	4932.15	780	15.64	11.91	379	Upf2	protein_coding	76.8428
FBgn0029996	FBtr0071112,FBtr0071113,FBtr0071114	2436.92	2291.07	1389	59.94	45.65	527	UbcE2H	protein_coding	230.024
FBgn0029997	FBtr0071109,FBtr0071110,FBtr0071111,FBtr0340140	4965.04	4819.19	90	1.85	1.41	49	CG2258	protein_coding	10.1677
FBgn0029999	FBtr0071151,FBtr0339695	2111.17	1965.32	662	33.3	25.37	133	CG1575	protein_coding	67.6735
FBgn0030000	FBtr0071194	2004	1858.15	257	13.67	10.42	34	CG2260	protein_coding	18.2978
FBgn0030001	FBtr0071193,FBtr0340160,FBtr0340161	2461.67	2315.82	0	0	0	15	cyr	protein_coding	6.47719
FBgn0030003	FBtr0071152	1972	1826.15	641	34.7	26.43	48	CG2116	protein_coding	26.2848
FBgn0030004	FBtr0071153	2683	2537.15	114	4.44	3.38	14	CG10958	protein_coding	5.518
FBgn0030007	FBtr0071190	1699	1553.15	804	51.18	38.98	17	alpha-PheRS	protein_coding	10.9455
FBgn0030008	FBtr0071155	2017	1871.15	162	8.56	6.52	20	CG2129	protein_coding	10.6886
FBgn0030013	FBtr0303457,FBtr0345987	1278.62	1132.77	323	28.19	21.47	12	GIIIspla2	protein_coding	10.5935
FBgn0030017	FBtr0071185,FBtr0331300,FBtr0340143	4294	4148.15	39	0.93	0.71	90	CG2278	protein_coding	21.6964
FBgn0030018	FBtr0071184,FBtr0303842,FBtr0303843,FBtr0303844	5074.37	4928.52	1181	23.69	18.04	403	slpr	protein_coding	81.769
FBgn0030026	FBtr0071183,FBtr0344985	1159.06	1013.21	242.97	23.71	18.06	107	sni	protein_coding	105.605
FBgn0030030	FBtr0071171,FBtr0339833,FBtr0339834	2056.44	1910.59	75	3.88	2.96	24	CG1636	protein_coding	12.5616
FBgn0030034	FBtr0071174,FBtr0343353	4691.76	4545.91	1578	34.32	26.14	34	CG10555	protein_coding	7.47925
FBgn0030035	FBtr0071175	2521	2375.15	1407	58.57	44.61	89	PIG-T	protein_coding	37.4713
FBgn0030038	FBtr0071197,FBtr0112961,FBtr0112962,FBtr0339438	1994.44	1848.59	1822.63	97.48	74.25	276	CG1440	protein_coding	149.303
FBgn0030040	FBtr0071242,FBtr0302500	933.03	787.18	33	4.14	3.16	20	CG15347	protein_coding	25.4071
FBgn0030048	FBtr0071233,FBtr0331727	1117	971.15	603	61.39	46.76	77	CG12112	protein_coding	79.2874
FBgn0030049	FBtr0071212,FBtr0071213,FBtr0112963,FBtr0112964,FBtr0331723,FBtr0331724,FBtr0331725	4714.12	4568.27	1284.73	27.81	21.18	287	Trf4-1	protein_coding	62.8247
FBgn0030052	FBtr0071214,FBtr0071215,FBtr0071216,FBtr0071217,FBtr0300750,FBtr0300751,FBtr0479738	2622.36	2476.51	3913	156.22	118.98	609	CG12065	protein_coding	245.911
FBgn0030054	FBtr0071228	4043	3897.15	2277	57.77	44	90	Caf1-180	protein_coding	23.0938
FBgn0030055	FBtr0071221,FBtr0331728	3135.94	2990.09	308	10.18	7.76	84	Rubicon	protein_coding	28.0928
FBgn0030056	FBtr0071222,FBtr0331729,FBtr0331730,FBtr0331731,FBtr0345984	1996.55	1850.7	881	47.07	35.85	194	CAH3	protein_coding	104.825
FBgn0030066	FBtr0071268,FBtr0333606	1403.38	1257.52	137	10.77	8.2	44	Uros1	protein_coding	34.9895
FBgn0030067	FBtr0071255,FBtr0346163	1238.4	1092.55	2719	246.05	187.41	137	Rbm13	protein_coding	125.395
FBgn0030073	FBtr0071263	1074	928.15	1157	123.25	93.87	727.667	CG10962	protein_coding	783.997
FBgn0030081	FBtr0071353	2043	1897.15	379	19.75	15.04	68	CG7246	protein_coding	35.8432
FBgn0030086	FBtr0071289	2121	1975.15	9896	495.36	377.29	473	CCT2	protein_coding	239.475
FBgn0030087	FBtr0071351,FBtr0071352,FBtr0114594,FBtr0114595,FBtr0309250,FBtr0309251,FBtr0343319	4860.04	4714.19	2009	42.13	32.09	266	CG7766	protein_coding	56.4254
FBgn0030088	FBtr0071293	1101	955.15	284	29.4	22.39	82	Arfrp1	protein_coding	85.8504
FBgn0030089	FBtr0071294,FBtr0071295,FBtr0071296,FBtr0071297,FBtr0071298,FBtr0112965,FBtr0309254,FBtr0309255,FBtr0333808	4722.88	4577.03	2292	49.51	37.71	2430	AP-1gamma	protein_coding	530.912
FBgn0030091	FBtr0071299	4267	4121.15	859	20.61	15.7	5843	CG7065	protein_coding	1417.81
FBgn0030093	FBtr0071300	2668	2522.15	2319	90.91	69.24	24	Bap111	protein_coding	9.51569
FBgn0030096	FBtr0071342	1853	1707.15	301	17.43	13.28	34	Zpr1	protein_coding	19.9162
FBgn0030101	FBtr0071339,FBtr0071340	1262.93	1117.08	412.57	36.52	27.81	18	CG12118	protein_coding	16.1134
FBgn0030108	FBtr0071311	1509	1363.15	0	0	0	49	Gr8a	protein_coding	35.9462
FBgn0030109	FBtr0071334	2954	2808.15	1370	48.24	36.74	160	CG12121	protein_coding	56.977
FBgn0030114	FBtr0071314,FBtr0071315,FBtr0071316,FBtr0340121,FBtr0340122,FBtr0340123	2829.71	2683.86	789	29.07	22.14	486	CG17754	protein_coding	181.082
FBgn0030116	FBtr0304143	1305	1159.15	1	0.09	0.06	627	CR17438	pseudogene	540.914
FBgn0030120	FBtr0071328	1300	1154.15	3.03	0.26	0.2	46	CG17440	protein_coding	39.8562
FBgn0030122	FBtr0071319,FBtr0339949	1775.46	1629.61	574.5	34.86	26.55	18	Aladin	protein_coding	11.0456
FBgn0030136	FBtr0071360,FBtr0343411	527.54	381.71	12619	3268.58	2489.49	903	RpS28b	protein_coding	2365.67
FBgn0030137	FBtr0071371	825	679.15	222	32.32	24.62	34	CG15317	protein_coding	50.0626
FBgn0030141	FBtr0071363	2360	2214.15	1203	53.72	40.91	367	Gga	protein_coding	165.752
FBgn0030170	FBtr0071415,FBtr0112971	3683	3537.15	646	18.06	13.75	24	NA	NA	6.78512
FBgn0030174	FBtr0071421,FBtr0071422,FBtr0071423,FBtr0309219,FBtr0309220,FBtr0309221	3175.65	3029.8	70	2.28	1.74	62	CG15312	protein_coding	20.4634
FBgn0030177	FBtr0071430,FBtr0340473	1640.74	1494.89	1392	92.06	70.12	119	CG2972	protein_coding	79.6045
FBgn0030183	FBtr0071487,FBtr0112974,FBtr0332898,FBtr0332899,FBtr0332900	1997.76	1851.91	720.26	38.45	29.29	113	Ypel	protein_coding	61.0181
FBgn0030189	FBtr0071441	2018	1872.15	839	44.31	33.75	1503	CG2909	protein_coding	802.82
FBgn0030195	FBtr0071445	1255	1109.15	13	1.16	0.88	164	CG2898	protein_coding	147.861
FBgn0030206	FBtr0071450,FBtr0307487	2098	1952.15	761	38.54	29.36	50	CG2889	protein_coding	25.6128
FBgn0030208	FBtr0071451,FBtr0071452,FBtr0071453,FBtr0336899	2424.81	2278.96	8237	357.35	272.17	379	PPP4R2r	protein_coding	166.304
FBgn0030221	FBtr0071507	871	725.15	0	0	0	6	Rab9Db	protein_coding	8.27415
FBgn0030228	FBtr0071497,FBtr0334456	3052.93	2907.08	319	10.85	8.26	121	BTBD9	protein_coding	41.6225
FBgn0030237	FBtr0073378	791	645.15	126.32	19.36	14.74	37	CG15209	protein_coding	57.351
FBgn0030240	FBtr0073380	3363	3217.15	519	15.95	12.15	213	CG2202	protein_coding	66.2077
FBgn0030241	FBtr0073410	2424	2278.15	2388	103.64	78.93	112	feo	protein_coding	49.1627
FBgn0030243	FBtr0073381,FBtr0332961,FBtr0479742	7044.82	6898.97	1698	24.33	18.53	192	CG2186	protein_coding	27.8302
FBgn0030245	FBtr0073406,FBtr0073407,FBtr0073408,FBtr0339836,FBtr0346382	1821.59	1675.74	797	47.02	35.82	73	CG1637	protein_coding	43.5628
FBgn0030246	FBtr0073403,FBtr0339768	4184	4038.15	778	19.05	14.51	919	CG1582	protein_coding	227.579
FBgn0030263	FBtr0073428,FBtr0346280	1326.49	1180.64	1159.5	97.1	73.96	131	CG2076	protein_coding	110.957
FBgn0030266	FBtr0073481	12204	12058.1	1042	8.54	6.51	258	CG11122	protein_coding	21.3963
FBgn0030268	FBtr0073475,FBtr0073476,FBtr0073477,FBtr0073478,FBtr0073479,FBtr0346270	4058.6	3912.75	3326	84.04	64.01	803	Klp10A	protein_coding	205.227
FBgn0030269	FBtr0073437,FBtr0330387	1831	1685.15	367	21.53	16.4	35	CDK2AP1	protein_coding	20.7697
FBgn0030274	FBtr0073440,FBtr0331740,FBtr0331741,FBtr0343038	2323.08	2177.23	376	17.07	13	328	Lint-1	protein_coding	150.65
FBgn0030276	FBtr0073441,FBtr0073443,FBtr0073444	3510.82	3364.97	2862	84.09	64.05	113	Dlic	protein_coding	33.5813
FBgn0030286	FBtr0073448	5830	5684.15	1638	28.49	21.7	614	Gapvd1	protein_coding	108.02
FBgn0030289	FBtr0290227,FBtr0307491	3159.53	3013.68	758.68	24.89	18.96	59	GCS1	protein_coding	19.5774
[truncated: 5,288 more rows]
