# Supplementary material for: Exportin-5 binding precedes 5′- and 3′-end processing of tRNA precursors in Drosophila
Source: J Biol Chem. 2024 Aug 2;300(9):107632. doi: 10.1016/j.jbc.2024.107632 (PMC11402290; doi:10.1016/j.jbc.2024.107632)
Supplement: Table S5 [file mmc8.xlsx]

## Sheet: Sheet1
Table S5. List of intronless protein coding genes
gene_ID	num_exon	geneName	geneType
FBgn0000022	1	ac	protein_coding
FBgn0000077	1	amx	protein_coding
FBgn0000078	1	Amy-d	protein_coding
FBgn0000079	1	Amy-p	protein_coding
FBgn0000137	1	ase	protein_coding
FBgn0000216	1	Brd	protein_coding
FBgn0000221	1	brn	protein_coding
FBgn0000426	1	SmF	protein_coding
FBgn0000455	1	Dip-C	protein_coding
FBgn0000499	1	dsh	protein_coding
FBgn0000500	1	Dsk	protein_coding
FBgn0000566	1	Cth	protein_coding
FBgn0000591	1	E(spl)m8-HLH	protein_coding
FBgn0000618	1	e(y)2	protein_coding
FBgn0000658	1	fj	protein_coding
FBgn0000659	1	fkh	protein_coding
FBgn0000826	1	png	protein_coding
FBgn0000964	1	tj	protein_coding
FBgn0001091	1	Gapdh1	protein_coding
FBgn0001174	1	halo	protein_coding
FBgn0001186	1	Hex-A	protein_coding
FBgn0001187	1	Hex-C	protein_coding
FBgn0001224	1	Hsp23	protein_coding
FBgn0001225	1	Hsp26	protein_coding
FBgn0001226	1	Hsp27	protein_coding
FBgn0001227	1	Hsp67Ba	protein_coding
FBgn0001229	1	Hsp67Bc	protein_coding
FBgn0001230	1	Hsp68	protein_coding
FBgn0001254	1	ImpE2	protein_coding
FBgn0001255	1	ImpE3	protein_coding
FBgn0001259	1	in	protein_coding
FBgn0001276	1	ix	protein_coding
FBgn0001285	1	Jon44E	protein_coding
FBgn0001967	1	NimC3	protein_coding
FBgn0001970	1	Pgant35A	protein_coding
FBgn0001992	1	Cyp303a1	protein_coding
FBgn0002561	1	l(1)sc	protein_coding
FBgn0002565	1	Lsp2	protein_coding
FBgn0002592	1	E(spl)m2-BFM	protein_coding
FBgn0002609	1	E(spl)m3-HLH	protein_coding
FBgn0002629	1	E(spl)m4-BFM	protein_coding
FBgn0002631	1	E(spl)m5-HLH	protein_coding
FBgn0002632	1	E(spl)m6-BFM	protein_coding
FBgn0002633	1	E(spl)m7-HLH	protein_coding
FBgn0002732	1	E(spl)malpha-BFM	protein_coding
FBgn0002733	1	E(spl)mbeta-HLH	protein_coding
FBgn0002734	1	E(spl)mdelta-HLH	protein_coding
FBgn0002735	1	E(spl)mgamma-HLH	protein_coding
FBgn0002838	1	ms(3)K81	protein_coding
FBgn0002865	1	Mst98Ca	protein_coding
FBgn0002878	1	mus101	protein_coding
FBgn0002933	1	ng1	protein_coding
FBgn0003057	1	CG10598	protein_coding
FBgn0003060	1	CG9757	protein_coding
FBgn0003086	1	Pig1	protein_coding
FBgn0003140	1	PpY-55A	protein_coding
FBgn0003249	1	Rh3	protein_coding
FBgn0003270	1	amos	protein_coding
FBgn0003274	1	RpLP2	protein_coding
FBgn0003356	1	Jon99Cii	protein_coding
FBgn0003357	1	Jon99Ciii	protein_coding
FBgn0003374	1	Sgs4	protein_coding
FBgn0003411	1	sisA	protein_coding
FBgn0003430	1	slp1	protein_coding
FBgn0003448	1	sna	protein_coding
FBgn0003486	1	spo	protein_coding
FBgn0003512	1	Sry-delta	protein_coding
FBgn0003683	1	term	protein_coding
FBgn0003751	1	trk	protein_coding
FBgn0003863	1	alphaTry	protein_coding
FBgn0003865	1	tsg	protein_coding
FBgn0003885	1	alphaTub84D	protein_coding
FBgn0003979	1	Vm26Aa	protein_coding
FBgn0003980	1	Vm26Ab	protein_coding
FBgn0003983	1	Vm34Ca	protein_coding
FBgn0004052	1	Z600	protein_coding
FBgn0004143	1	nullo	protein_coding
FBgn0004170	1	sc	protein_coding
FBgn0004171	1	Mst98Cb	protein_coding
FBgn0004240	1	DptA	protein_coding
FBgn0004380	1	Klp64D	protein_coding
FBgn0004389	1	bnk	protein_coding
FBgn0004414	1	msopa	protein_coding
FBgn0004425	1	LysB	protein_coding
FBgn0004427	1	LysD	protein_coding
FBgn0004428	1	LysE	protein_coding
FBgn0004429	1	LysP	protein_coding
FBgn0004430	1	LysS	protein_coding
FBgn0004431	1	LysX	protein_coding
FBgn0004567	1	slp2	protein_coding
FBgn0004574	1	Rop	protein_coding
FBgn0004897	1	fd96Ca	protein_coding
FBgn0004898	1	fd96Cb	protein_coding
FBgn0005355	1	Su(fu)	protein_coding
FBgn0005590	1	scw	protein_coding
FBgn0005638	1	slbo	protein_coding
FBgn0005696	1	PolA2	protein_coding
FBgn0005778	1	PpD5	protein_coding
FBgn0005779	1	PpD6	protein_coding
FBgn0010019	1	Cyp4g1	protein_coding
FBgn0010038	1	GstD2	protein_coding
FBgn0010039	1	GstD3	protein_coding
FBgn0010040	1	GstD4	protein_coding
FBgn0010041	1	GstD5	protein_coding
FBgn0010042	1	GstD6	protein_coding
FBgn0010043	1	GstD7	protein_coding
FBgn0010044	1	GstD8	protein_coding
FBgn0010194	1	Wnt5	protein_coding
FBgn0010294	1	ng2	protein_coding
FBgn0010295	1	ng3	protein_coding
FBgn0010296	1	ng4	protein_coding
FBgn0010313	1	corto	protein_coding
FBgn0010333	1	Rac1	protein_coding
FBgn0010356	1	Taf5	protein_coding
FBgn0010357	1	betaTry	protein_coding
FBgn0010358	1	deltaTry	protein_coding
FBgn0010359	1	gammaTry	protein_coding
FBgn0010385	1	Def	protein_coding
FBgn0010388	1	Dro	protein_coding
FBgn0010425	1	epsilonTry	protein_coding
FBgn0010431	1	mtrm	protein_coding
FBgn0010433	1	ato	protein_coding
FBgn0011244	1	Hsp60B	protein_coding
FBgn0011270	1	Pglym87	protein_coding
FBgn0011273	1	Acam	protein_coding
FBgn0011283	1	Obp28a	protein_coding
FBgn0011305	1	Rsf1	protein_coding
FBgn0011554	1	etaTry	protein_coding
FBgn0011555	1	thetaTry	protein_coding
FBgn0011556	1	zetaTry	protein_coding
FBgn0011596	1	fzo	protein_coding
FBgn0011668	1	Mst57Da	protein_coding
FBgn0011669	1	Mst57Db	protein_coding
FBgn0011670	1	Mst57Dc	protein_coding
FBgn0011706	1	rpr	protein_coding
FBgn0011741	1	Arp6	protein_coding
FBgn0011761	1	dhd	protein_coding
FBgn0011770	1	Gip	protein_coding
FBgn0011822	1	Pgcl	protein_coding
FBgn0011826	1	Pp2B-14D	protein_coding
FBgn0011832	1	Ser12	protein_coding
FBgn0011834	1	Ser6	protein_coding
FBgn0013275	1	Hsp70Aa	protein_coding
FBgn0013276	1	Hsp70Ab	protein_coding
FBgn0013277	1	Hsp70Ba	protein_coding
FBgn0013278	1	Hsp70Bb	protein_coding
FBgn0013279	1	Hsp70Bc	protein_coding
FBgn0013531	1	MED20	protein_coding
FBgn0013726	1	pnut	protein_coding
FBgn0013732	1	sced	protein_coding
FBgn0013753	1	Bgb	protein_coding
FBgn0013755	1	Bro	protein_coding
FBgn0014011	1	Rac2	protein_coding
FBgn0014032	1	Sptr	protein_coding
FBgn0014076	1	Vm32E	protein_coding
FBgn0014092	1	CG4278	protein_coding
FBgn0014143	1	croc	protein_coding
FBgn0014340	1	mof	protein_coding
FBgn0014366	1	noi	protein_coding
FBgn0014368	1	nol	protein_coding
FBgn0014865	1	Mtk	protein_coding
FBgn0014949	1	btn	protein_coding
FBgn0015001	1	iotaTry	protein_coding
FBgn0015230	1	Glut3	protein_coding
FBgn0015316	1	Try29F	protein_coding
FBgn0015331	1	abs	protein_coding
FBgn0015351	1	Mettl4	protein_coding
FBgn0015399	1	kek1	protein_coding
FBgn0015520	1	nonA-l	protein_coding
FBgn0015522	1	olf186-M	protein_coding
FBgn0015550	1	tap	protein_coding
FBgn0015583	1	Acp29AB	protein_coding
FBgn0015621	1	Clp	protein_coding
FBgn0015625	1	CycB3	protein_coding
FBgn0015797	1	Rab6	protein_coding
FBgn0015946	1	grim	protein_coding
FBgn0016036	1	mei-P22	protein_coding
FBgn0016762	1	angel	protein_coding
FBgn0016970	1	l(2)k10201	protein_coding
FBgn0017456	1	Ubc84D	protein_coding
FBgn0017551	1	Rca1	protein_coding
FBgn0017572	1	Mo25	protein_coding
FBgn0019830	1	colt	protein_coding
FBgn0019928	1	Ser8	protein_coding
FBgn0019952	1	Orct	protein_coding
FBgn0019972	1	Drice	protein_coding
FBgn0020018	1	Ppox	protein_coding
FBgn0020257	1	Ppa	protein_coding
FBgn0020305	1	dbe	protein_coding
FBgn0020371	1	Tim17b2	protein_coding
FBgn0020509	1	Acp62F	protein_coding
FBgn0020643	1	Lcp65Ab2	protein_coding
FBgn0020644	1	Lcp65Ab1	protein_coding
FBgn0020645	1	Lcp65Aa	protein_coding
FBgn0020880	1	CG7179	protein_coding
FBgn0020906	1	Jon25Bi	protein_coding
FBgn0021750	1	SerRS-m	protein_coding
FBgn0021814	1	Vps28	protein_coding
FBgn0021944	1	Coprox	protein_coding
FBgn0022069	1	Nnp-1	protein_coding
FBgn0022097	1	Vha36-1	protein_coding
FBgn0022288	1	l(2)09851	protein_coding
FBgn0023129	1	aay	protein_coding
FBgn0023178	1	Pdf	protein_coding
FBgn0023395	1	Chd3	protein_coding
FBgn0023520	1	CG3857	protein_coding
FBgn0024194	1	rasp	protein_coding
FBgn0024249	1	cato	protein_coding
FBgn0024250	1	brk	protein_coding
FBgn0024285	1	Srp54	protein_coding
FBgn0024364	1	CG11417	protein_coding
FBgn0024432	1	Dlc90F	protein_coding
FBgn0024912	1	agt	protein_coding
FBgn0024920	1	Ts	protein_coding
FBgn0024956	1	Mat1	protein_coding
FBgn0024984	1	CG3457	protein_coding
FBgn0025115	1	Acyp	protein_coding
FBgn0025558	1	CG4101	protein_coding
FBgn0025573	1	PpN58A	protein_coding
FBgn0025616	1	CG13359	protein_coding
FBgn0025621	1	CG16989	protein_coding
FBgn0025627	1	CG4194	protein_coding
FBgn0025645	1	CG3598	protein_coding
FBgn0025679	1	Klf15	protein_coding
FBgn0025686	1	Amnionless	protein_coding
FBgn0025776	1	ind	protein_coding
FBgn0025815	1	Mcm6	protein_coding
FBgn0025821	1	I-t	protein_coding
FBgn0025838	1	CG2652	protein_coding
FBgn0026174	1	SkpD	protein_coding
FBgn0026175	1	SkpC	protein_coding
FBgn0026207	1	mbo	protein_coding
FBgn0026316	1	Ubc10	protein_coding
FBgn0026320	1	Tom	protein_coding
FBgn0026324	1	Taf10b	protein_coding
FBgn0026373	1	Polr2C	protein_coding
FBgn0026380	1	Prosbeta3	protein_coding
FBgn0026741	1	mRpL18	protein_coding
FBgn0026754	1	Ugt37C1	protein_coding
FBgn0027090	1	GlnRS	protein_coding
FBgn0027334	1	l(1)G0004	protein_coding
FBgn0027494	1	RpS10a	protein_coding
FBgn0027496	1	epsilonCOP	protein_coding
FBgn0027578	1	Nepl21	protein_coding
FBgn0027597	1	CG17712	protein_coding
FBgn0027784	1	Prp18	protein_coding
FBgn0027785	1	NP15.6	protein_coding
FBgn0027791	1	O-fut2	protein_coding
FBgn0027793	1	CG14787	protein_coding
FBgn0027903	1	PolD2	protein_coding
FBgn0028379	1	fan	protein_coding
FBgn0028415	1	Met75Cb	protein_coding
FBgn0028416	1	Met75Ca	protein_coding
FBgn0028418	1	Lk	protein_coding
FBgn0028436	1	ECSIT	protein_coding
FBgn0028513	1	CG9254	protein_coding
FBgn0028520	1	CG4891	protein_coding
FBgn0028531	1	CG15286	protein_coding
FBgn0028560	1	sut4	protein_coding
FBgn0028567	1	robl62A	protein_coding
FBgn0028569	1	robl37BC	protein_coding
FBgn0028583	1	lcs	protein_coding
FBgn0028664	1	VhaM9.7-c	protein_coding
FBgn0028668	1	Vha16-2	protein_coding
FBgn0028669	1	Vha100-3	protein_coding
FBgn0028687	1	Rpt1	protein_coding
FBgn0028688	1	Rpn7	protein_coding
FBgn0028693	1	Rpn12	protein_coding
FBgn0028833	1	Cmpk	protein_coding
FBgn0028838	1	CSN1a	protein_coding
FBgn0028844	1	CG15283	protein_coding
FBgn0028850	1	CG15260	protein_coding
FBgn0028852	1	CG15262	protein_coding
FBgn0028853	1	CG15263	protein_coding
FBgn0028868	1	CG4701	protein_coding
FBgn0028870	1	CG4691	protein_coding
FBgn0028884	1	CG4892	protein_coding
FBgn0028892	1	CG4161	protein_coding
FBgn0028896	1	CG17329	protein_coding
FBgn0028900	1	CG18518	protein_coding
FBgn0028913	1	CG3473	protein_coding
FBgn0028926	1	NC2beta	protein_coding
FBgn0028941	1	CG16853	protein_coding
FBgn0028943	1	CG15638	protein_coding
FBgn0028950	1	CG15255	protein_coding
FBgn0028990	1	Spn27A	protein_coding
FBgn0028999	1	nerfin-1	protein_coding
FBgn0029094	1	asf1	protein_coding
FBgn0029114	1	Tollo	protein_coding
FBgn0029123	1	SoxN	protein_coding
FBgn0029172	1	Fad2	protein_coding
FBgn0029529	1	CG13365	protein_coding
FBgn0029535	1	CG14635	protein_coding
FBgn0029552	1	CG14631	protein_coding
FBgn0029639	1	CG14419	protein_coding
FBgn0029642	1	CG3592	protein_coding
FBgn0029646	1	CG14423	protein_coding
FBgn0029647	1	CG17959	protein_coding
FBgn0029649	1	CG4116	protein_coding
FBgn0029656	1	CG10793	protein_coding
FBgn0029665	1	CG14270	protein_coding
FBgn0029696	1	CG15571	protein_coding
FBgn0029700	1	CG15576	protein_coding
FBgn0029701	1	CG12691	protein_coding
FBgn0029702	1	CG15572	protein_coding
FBgn0029712	1	CG15912	protein_coding
FBgn0029713	1	CG11436	protein_coding
FBgn0029715	1	CG11444	protein_coding
FBgn0029716	1	CG3546	protein_coding
FBgn0029724	1	CG15472	protein_coding
FBgn0029725	1	CG2871	protein_coding
FBgn0029727	1	CG6978	protein_coding
FBgn0029729	1	CG12682	protein_coding
FBgn0029730	1	boil	protein_coding
FBgn0029740	1	CG12680	protein_coding
FBgn0029745	1	Rpn13R	protein_coding
FBgn0029751	1	CG17764	protein_coding
FBgn0029755	1	Sas10	protein_coding
FBgn0029766	1	CG15784	protein_coding
FBgn0029770	1	CG4151	protein_coding
FBgn0029809	1	CG15767	protein_coding
FBgn0029813	1	AgmNAT	protein_coding
FBgn0029816	1	CG12729	protein_coding
FBgn0029817	1	CG15764	protein_coding
FBgn0029853	1	CG3781	protein_coding
FBgn0029857	1	wuho	protein_coding
FBgn0029860	1	CG15891	protein_coding
FBgn0029867	1	CG3847	protein_coding
FBgn0029880	1	CG14443	protein_coding
FBgn0029892	1	CG3184	protein_coding
FBgn0029894	1	CG14440	protein_coding
FBgn0029925	1	CG3040	protein_coding
FBgn0029928	1	CG3032	protein_coding
FBgn0029929	1	CG4593	protein_coding
FBgn0029931	1	CG14427	protein_coding
FBgn0029940	1	CG1958	protein_coding
FBgn0029946	1	CG15034	protein_coding
FBgn0029949	1	CG15035	protein_coding
FBgn0029951	1	CG11369	protein_coding
FBgn0029961	1	Ir7a	protein_coding
FBgn0029963	1	CG10920	protein_coding
FBgn0029964	1	CG1409	protein_coding
FBgn0029969	1	Acat1	protein_coding
FBgn0029970	1	Nek2	protein_coding
FBgn0029987	1	CG15330	protein_coding
FBgn0029989	1	CG15333	protein_coding
FBgn0030003	1	CG2116	protein_coding
FBgn0030004	1	CG10958	protein_coding
FBgn0030006	1	CG17982	protein_coding
FBgn0030007	1	alpha-PheRS	protein_coding
FBgn0030008	1	CG2129	protein_coding
FBgn0030009	1	CG15336	protein_coding
FBgn0030011	1	Gbeta5	protein_coding
FBgn0030012	1	CG18262	protein_coding
FBgn0030015	1	CG10761	protein_coding
FBgn0030041	1	CG12116	protein_coding
FBgn0030053	1	CG12081	protein_coding
FBgn0030066	1	Uros1	protein_coding
FBgn0030071	1	CG12661	protein_coding
FBgn0030078	1	CG10970	protein_coding
FBgn0030093	1	Bap111	protein_coding
FBgn0030099	1	CG12056	protein_coding
FBgn0030104	1	CG15368	protein_coding
FBgn0030107	1	CG15370	protein_coding
FBgn0030158	1	CG9686	protein_coding
FBgn0030195	1	CG2898	protein_coding
FBgn0030200	1	RabX2	protein_coding
FBgn0030202	1	CG12640	protein_coding
FBgn0030207	1	CG2887	protein_coding
FBgn0030221	1	Rab9Db	protein_coding
FBgn0030224	1	CG12637	protein_coding
FBgn0030237	1	CG15209	protein_coding
FBgn0030241	1	feo	protein_coding
FBgn0030242	1	sofe	protein_coding
FBgn0030269	1	CDK2AP1	protein_coding
FBgn0030277	1	CG1394	protein_coding
FBgn0030278	1	CG15200	protein_coding
FBgn0030280	1	CG11106	protein_coding
FBgn0030283	1	CG15198	protein_coding
FBgn0030290	1	CG11756	protein_coding
FBgn0030291	1	CG1738	protein_coding
FBgn0030292	1	CG11752	protein_coding
FBgn0030307	1	CG33235	protein_coding
FBgn0030338	1	CG15741	protein_coding
FBgn0030346	1	BORCS5	protein_coding
FBgn0030370	1	Uch-L5R	protein_coding
FBgn0030373	1	moon	protein_coding
FBgn0030377	1	CG1924	protein_coding
FBgn0030384	1	CG2577	protein_coding
FBgn0030389	1	CG15927	protein_coding
FBgn0030395	1	Mks1	protein_coding
FBgn0030411	1	CG2540	protein_coding
FBgn0030420	1	pira	protein_coding
FBgn0030425	1	Nep6	protein_coding
FBgn0030429	1	CG4661	protein_coding
FBgn0030441	1	CG2209	protein_coding
FBgn0030455	1	CG4318	protein_coding
FBgn0030481	1	CG1662	protein_coding
FBgn0030483	1	CG12725	protein_coding
FBgn0030522	1	amrt	protein_coding
FBgn0030525	1	CG10996	protein_coding
FBgn0030540	1	CG11581	protein_coding
FBgn0030542	1	CG12481	protein_coding
FBgn0030545	1	CG11590	protein_coding
FBgn0030577	1	CG5334	protein_coding
FBgn0030578	1	CG5347	protein_coding
FBgn0030583	1	CG14410	protein_coding
FBgn0030588	1	CG9521	protein_coding
FBgn0030589	1	CG9519	protein_coding
FBgn0030597	1	Eo	protein_coding
FBgn0030614	1	CG9072	protein_coding
FBgn0030620	1	CG5662	protein_coding
FBgn0030623	1	PPYR1	protein_coding
FBgn0030643	1	CG15641	protein_coding
FBgn0030645	1	Alg14	protein_coding
FBgn0030653	1	CG7860	protein_coding
FBgn0030658	1	CG7872	protein_coding
FBgn0030659	1	CG9215	protein_coding
FBgn0030663	1	CG8117	protein_coding
FBgn0030664	1	CG8119	protein_coding
FBgn0030675	1	CG8191	protein_coding
FBgn0030678	1	CG11679	protein_coding
FBgn0030679	1	CG8206	protein_coding
FBgn0030696	1	CG8509	protein_coding
FBgn0030704	1	CG15916	protein_coding
FBgn0030722	1	CG12395	protein_coding
FBgn0030759	1	CG13014	protein_coding
FBgn0030770	1	CG13010	protein_coding
FBgn0030806	1	CG13001	protein_coding
FBgn0030807	1	CG13000	protein_coding
FBgn0030824	1	CG5070	protein_coding
FBgn0030826	1	CG12995	protein_coding
FBgn0030829	1	CG12998	protein_coding
FBgn0030868	1	CG12986	protein_coding
FBgn0030886	1	CG12672	protein_coding
FBgn0030891	1	Ada3	protein_coding
FBgn0030898	1	Andorra	protein_coding
FBgn0030921	1	CG6290	protein_coding
FBgn0030928	1	CG15044	protein_coding
FBgn0030931	1	Xrcc2	protein_coding
FBgn0030936	1	CG6481	protein_coding
FBgn0030937	1	CG15042	protein_coding
FBgn0030938	1	CG15047	protein_coding
FBgn0030951	1	CG6873	protein_coding
FBgn0030960	1	Atg101	protein_coding
FBgn0030970	1	CG7326	protein_coding
FBgn0030982	1	CG7423	protein_coding
FBgn0030983	1	CG15882	protein_coding
FBgn0030991	1	CG7453	protein_coding
FBgn0030994	1	HP1D3csd	protein_coding
FBgn0030995	1	CG7914	protein_coding
FBgn0031000	1	Muc18B	protein_coding
FBgn0031018	1	narya	protein_coding
FBgn0031022	1	CG12204	protein_coding
FBgn0031026	1	CG12231	protein_coding
FBgn0031045	1	CG14212	protein_coding
FBgn0031048	1	CG12237	protein_coding
FBgn0031074	1	SkpE	protein_coding
FBgn0031082	1	CG17003	protein_coding
FBgn0031085	1	CG9570	protein_coding
FBgn0031086	1	fd19B	protein_coding
FBgn0031098	1	CG17068	protein_coding
FBgn0031103	1	CG12679	protein_coding
FBgn0031114	1	cactin	protein_coding
FBgn0031134	1	CG1314	protein_coding
FBgn0031141	1	CG1304	protein_coding
FBgn0031164	1	CG1724	protein_coding
FBgn0031168	1	CG1722	protein_coding
FBgn0031176	1	whe	protein_coding
FBgn0031178	1	CG10918	protein_coding
FBgn0031181	1	Ir20a	protein_coding
FBgn0031182	1	Cyp6t1	protein_coding
FBgn0031197	1	CG17601	protein_coding
FBgn0031201	1	CG12446	protein_coding
FBgn0031219	1	CG13694	protein_coding
FBgn0031224	1	CG11454	protein_coding
FBgn0031239	1	CG17075	protein_coding
FBgn0031248	1	CG11912	protein_coding
FBgn0031249	1	CG11911	protein_coding
FBgn0031252	1	CG13690	protein_coding
FBgn0031253	1	CG11885	protein_coding
FBgn0031265	1	CG2794	protein_coding
FBgn0031267	1	Ipk2	protein_coding
FBgn0031273	1	CG2839	protein_coding
FBgn0031276	1	CG12506	protein_coding
FBgn0031277	1	CG13947	protein_coding
FBgn0031282	1	Pex12	protein_coding
FBgn0031286	1	CG3862	protein_coding
FBgn0031295	1	CG4375	protein_coding
FBgn0031305	1	Iris	protein_coding
FBgn0031310	1	Vps29	protein_coding
FBgn0031323	1	CG5139	protein_coding
FBgn0031345	1	CG18132	protein_coding
FBgn0031360	1	CG31937	protein_coding
FBgn0031364	1	CG17648	protein_coding
FBgn0031372	1	CG7295	protein_coding
FBgn0031373	1	CG15358	protein_coding
FBgn0031381	1	Npc2a	protein_coding
FBgn0031393	1	CG15382	protein_coding
FBgn0031406	1	Send1	protein_coding
FBgn0031409	1	CG4271	protein_coding
FBgn0031410	1	CG17237	protein_coding
FBgn0031435	1	Elba2	protein_coding
FBgn0031441	1	CG9962	protein_coding
FBgn0031454	1	HemK2	protein_coding
FBgn0031455	1	Snapin	protein_coding
FBgn0031465	1	CG3123	protein_coding
FBgn0031476	1	CG8813	protein_coding
FBgn0031485	1	CG9643	protein_coding
FBgn0031497	1	SerRS	protein_coding
FBgn0031504	1	CG15403	protein_coding
FBgn0031526	1	CG8838	protein_coding
FBgn0031531	1	CG8840	protein_coding
FBgn0031545	1	CG3213	protein_coding
FBgn0031562	1	CG3604	protein_coding
FBgn0031579	1	CG15422	protein_coding
FBgn0031580	1	CG15423	protein_coding
FBgn0031585	1	CG2955	protein_coding
FBgn0031613	1	HP6	protein_coding
FBgn0031621	1	Elba3	protein_coding
FBgn0031638	1	CG11927	protein_coding
FBgn0031653	1	Jon25Biii	protein_coding
FBgn0031654	1	Jon25Bii	protein_coding
FBgn0031659	1	CG14043	protein_coding
FBgn0031677	1	CG14036	protein_coding
FBgn0031678	1	Nepl3	protein_coding
FBgn0031682	1	CG5828	protein_coding
FBgn0031707	1	CG14020	protein_coding
FBgn0031711	1	CG6907	protein_coding
FBgn0031713	1	Coq6	protein_coding
FBgn0031718	1	CG14014	protein_coding
FBgn0031719	1	CG18269	protein_coding
FBgn0031724	1	CG18266	protein_coding
FBgn0031733	1	CG14006	protein_coding
FBgn0031735	1	CG11029	protein_coding
FBgn0031749	1	CG14000	protein_coding
FBgn0031757	1	Ucp4C	protein_coding
FBgn0031766	1	CG9117	protein_coding
FBgn0031785	1	CG13991	protein_coding
FBgn0031791	1	AANATL2	protein_coding
FBgn0031805	1	Nepl4	protein_coding
FBgn0031808	1	Nepl5	protein_coding
FBgn0031834	1	CG13766	protein_coding
FBgn0031848	1	Nse1	protein_coding
FBgn0031856	1	CG11322	protein_coding
FBgn0031868	1	Rat1	protein_coding
FBgn0031876	1	Atac1	protein_coding
FBgn0031910	1	CG15818	protein_coding
FBgn0031954	1	CG14537	protein_coding
FBgn0032014	1	CG7840	protein_coding
FBgn0032017	1	CG7810	protein_coding
FBgn0032030	1	Wdr82	protein_coding
FBgn0032039	1	CG13385	protein_coding
FBgn0032049	1	Bace	protein_coding
FBgn0032053	1	mRpL51	protein_coding
FBgn0032059	1	PrBP	protein_coding
FBgn0032065	1	CG12438	protein_coding
FBgn0032072	1	CG9483	protein_coding
FBgn0032089	1	Rcd-1r	protein_coding
FBgn0032110	1	CG3748	protein_coding
FBgn0032111	1	CG13110	protein_coding
FBgn0032122	1	CG31883	protein_coding
FBgn0032126	1	CG13113	protein_coding
FBgn0032139	1	CG13116	protein_coding
FBgn0032140	1	CG13117	protein_coding
FBgn0032144	1	CG17633	protein_coding
FBgn0032176	1	CG13127	protein_coding
FBgn0032181	1	CG13133	protein_coding
FBgn0032184	1	CG13135	protein_coding
FBgn0032188	1	CG13137	protein_coding
FBgn0032191	1	Snx17	protein_coding
FBgn0032231	1	CG5056	protein_coding
FBgn0032260	1	CG13144	protein_coding
FBgn0032268	1	CG6138	protein_coding
FBgn0032280	1	CG17105	protein_coding
FBgn0032281	1	CG17107	protein_coding
FBgn0032282	1	CG7299	protein_coding
FBgn0032283	1	CG7296	protein_coding
FBgn0032284	1	CG7294	protein_coding
FBgn0032285	1	CG17108	protein_coding
FBgn0032286	1	CG7300	protein_coding
FBgn0032293	1	Dpy-30L1	protein_coding
FBgn0032294	1	Vha16-5	protein_coding
FBgn0032303	1	CG6508	protein_coding
FBgn0032304	1	CG17134	protein_coding
FBgn0032311	1	CG12517	protein_coding
FBgn0032315	1	CG14069	protein_coding
FBgn0032335	1	CG14915	protein_coding
FBgn0032354	1	Boh2	protein_coding
FBgn0032370	1	CG12307	protein_coding
FBgn0032394	1	Hacd1	protein_coding
FBgn0032400	1	CG6770	protein_coding
FBgn0032408	1	CG6712	protein_coding
FBgn0032442	1	Nepl7	protein_coding
FBgn0032448	1	CG5781	protein_coding
FBgn0032452	1	CG15484	protein_coding
FBgn0032453	1	CG6180	protein_coding
FBgn0032472	1	CG9928	protein_coding
FBgn0032476	1	CG5439	protein_coding
FBgn0032483	1	CG15482	protein_coding
FBgn0032486	1	mRF1	protein_coding
FBgn0032489	1	CG15480	protein_coding
FBgn0032491	1	CG16815	protein_coding
FBgn0032492	1	Prosalpha6T	protein_coding
FBgn0032493	1	Mabi	protein_coding
FBgn0032503	1	CG16825	protein_coding
FBgn0032505	1	CG16826	protein_coding
FBgn0032519	1	CG16957	protein_coding
FBgn0032522	1	CG16848	protein_coding
FBgn0032533	1	CG16888	protein_coding
FBgn0032563	1	CG15258	protein_coding
FBgn0032590	1	CG4631	protein_coding
FBgn0032597	1	CG17904	protein_coding
FBgn0032613	1	Nepl9	protein_coding
FBgn0032626	1	CG12620	protein_coding
FBgn0032632	1	CG6380	protein_coding
FBgn0032650	1	CG7094	protein_coding
FBgn0032652	1	CG6870	protein_coding
FBgn0032654	1	CG15147	protein_coding
FBgn0032664	1	Slc25A46b	protein_coding
FBgn0032665	1	CG15152	protein_coding
FBgn0032677	1	CG5790	protein_coding
FBgn0032680	1	Ntf-2r	protein_coding
FBgn0032702	1	CG10376	protein_coding
FBgn0032704	1	Jwa	protein_coding
FBgn0032709	1	CG15167	protein_coding
FBgn0032734	1	CG15169	protein_coding
FBgn0032754	1	CG10700	protein_coding
FBgn0032803	1	CG13082	protein_coding
FBgn0032839	1	AANATL3	protein_coding
FBgn0032851	1	CG13970	protein_coding
FBgn0032864	1	CG2493	protein_coding
FBgn0032867	1	CG15475	protein_coding
FBgn0032869	1	CG17470	protein_coding
FBgn0032877	1	CG2617	protein_coding
FBgn0032894	1	CG14402	protein_coding
FBgn0032896	1	CG14400	protein_coding
FBgn0032916	1	CG9257	protein_coding
FBgn0032934	1	CG8679	protein_coding
FBgn0032964	1	CG11630	protein_coding
FBgn0032965	1	CG11629	protein_coding
FBgn0032966	1	CG1421	protein_coding
FBgn0032967	1	CG1428	protein_coding
FBgn0032971	1	ttm3	protein_coding
FBgn0032972	1	CG10834	protein_coding
FBgn0032997	1	CG17486	protein_coding
FBgn0033032	1	kune	protein_coding
FBgn0033056	1	CG7856	protein_coding
FBgn0033074	1	tomboy40	protein_coding
FBgn0033101	1	CG9436	protein_coding
FBgn0033153	1	Gadd45	protein_coding
FBgn0033154	1	CG1850	protein_coding
FBgn0033178	1	CG11127	protein_coding
FBgn0033190	1	Gpo2	protein_coding
FBgn0033206	1	DCTN4-p62	protein_coding
FBgn0033210	1	U2A	protein_coding
FBgn0033225	1	TTLL12	protein_coding
FBgn0033238	1	azot	protein_coding
FBgn0033275	1	CG14756	protein_coding
FBgn0033280	1	CG12126	protein_coding
FBgn0033283	1	CG11635	protein_coding
FBgn0033285	1	CG18449	protein_coding
FBgn0033287	1	CG8701	protein_coding
FBgn0033301	1	CG12780	protein_coding
FBgn0033304	1	Cyp6a13	protein_coding
FBgn0033315	1	beta3GalTII	protein_coding
FBgn0033316	1	Gle1	protein_coding
FBgn0033322	1	CG8584	protein_coding
FBgn0033327	1	PGRP-SC1b	protein_coding
FBgn0033330	1	CG8746	protein_coding
FBgn0033340	1	CG13751	protein_coding
FBgn0033344	1	CG8252	protein_coding
FBgn0033350	1	CG8237	protein_coding
FBgn0033355	1	CG13748	protein_coding
FBgn0033440	1	CG10459	protein_coding
FBgn0033450	1	Lsm11	protein_coding
FBgn0033457	1	Ntmt	protein_coding
FBgn0033461	1	CG12923	protein_coding
FBgn0033480	1	mRpL42	protein_coding
FBgn0033507	1	CG12909	protein_coding
FBgn0033515	1	Ir47a	protein_coding
FBgn0033516	1	CG12898	protein_coding
FBgn0033541	1	CG12934	protein_coding
FBgn0033542	1	CAH13	protein_coding
FBgn0033549	1	mms4	protein_coding
FBgn0033554	1	Lsm10	protein_coding
FBgn0033555	1	RpS15Ab	protein_coding
FBgn0033556	1	CG12343	protein_coding
FBgn0033571	1	Polr2E	protein_coding
FBgn0033587	1	CG13218	protein_coding
FBgn0033588	1	CG13228	protein_coding
FBgn0033589	1	CG13227	protein_coding
FBgn0033590	1	CG13217	protein_coding
FBgn0033591	1	CG13216	protein_coding
FBgn0033592	1	CG13215	protein_coding
FBgn0033593	1	Listericin	protein_coding
FBgn0033594	1	CG13226	protein_coding
FBgn0033598	1	Cpr47Eb	protein_coding
FBgn0033608	1	CG13220	protein_coding
FBgn0033648	1	Ir48b	protein_coding
FBgn0033651	1	Ir48c	protein_coding
FBgn0033658	1	Twdlbeta	protein_coding
FBgn0033665	1	Zip48C	protein_coding
FBgn0033680	1	CG13186	protein_coding
FBgn0033683	1	CG18343	protein_coding
FBgn0033690	1	EndoG	protein_coding
FBgn0033691	1	CG8860	protein_coding
FBgn0033701	1	CG13171	protein_coding
FBgn0033703	1	CG13170	protein_coding
FBgn0033721	1	CG13159	protein_coding
FBgn0033742	1	Nepl10	protein_coding
FBgn0033750	1	CG13151	protein_coding
FBgn0033788	1	CG13323	protein_coding
FBgn0033789	1	CG13324	protein_coding
FBgn0033798	1	CG15870	protein_coding
FBgn0033821	1	CG10799	protein_coding
FBgn0033851	1	CG13332	protein_coding
FBgn0033855	1	link	protein_coding
FBgn0033856	1	CG13334	protein_coding
FBgn0033860	1	S-Lap5	protein_coding
FBgn0033861	1	CG12464	protein_coding
FBgn0033862	1	CG6209	protein_coding
FBgn0033863	1	CG13337	protein_coding
FBgn0033864	1	CG18368	protein_coding
FBgn0033868	1	S-Lap7	protein_coding
FBgn0033888	1	CG18568	protein_coding
FBgn0033890	1	Ctf4	protein_coding
FBgn0033893	1	CG18371	protein_coding
FBgn0033926	1	Arc1	protein_coding
FBgn0033928	1	Arc2	protein_coding
FBgn0033933	1	CG10104	protein_coding
FBgn0033935	1	Sin1	protein_coding
FBgn0033936	1	Achl	protein_coding
FBgn0033953	1	CG12861	protein_coding
FBgn0033954	1	CG12860	protein_coding
FBgn0033972	1	Ciao1	protein_coding
FBgn0033973	1	HPS1	protein_coding
FBgn0033993	1	CG8089	protein_coding
FBgn0034001	1	mRpL41	protein_coding
FBgn0034008	1	CG8152	protein_coding
FBgn0034023	1	Ir52a	protein_coding
FBgn0034052	1	CG8299	protein_coding
FBgn0034081	1	CG10731	protein_coding
FBgn0034092	1	CG7798	protein_coding
FBgn0034096	1	CG7786	protein_coding
FBgn0034103	1	prim	protein_coding
FBgn0034105	1	CG7755	protein_coding
FBgn0034110	1	Atg9	protein_coding
FBgn0034118	1	Nup62	protein_coding
FBgn0034120	1	CG15710	protein_coding
FBgn0034122	1	CG15711	protein_coding
FBgn0034127	1	CG7848	protein_coding
FBgn0034129	1	Parp16	protein_coding
FBgn0034144	1	CG5089	protein_coding
FBgn0034154	1	CG5267	protein_coding
FBgn0034173	1	CG9010	protein_coding
FBgn0034196	1	CG15605	protein_coding
FBgn0034198	1	CG11400	protein_coding
FBgn0034199	1	Gbp1	protein_coding
FBgn0034202	1	CG17287	protein_coding
FBgn0034206	1	CG18469	protein_coding
FBgn0034217	1	Lhr	protein_coding
FBgn0034224	1	insb	protein_coding
FBgn0034251	1	ND-51L1	protein_coding
FBgn0034255	1	Oxp	protein_coding
FBgn0034263	1	CG10934	protein_coding
FBgn0034272	1	Ir54a	protein_coding
FBgn0034274	1	CG10931	protein_coding
FBgn0034284	1	CG14491	protein_coding
FBgn0034307	1	CG10914	protein_coding
FBgn0034312	1	CG10916	protein_coding
FBgn0034317	1	CG14499	protein_coding
FBgn0034318	1	CG14500	protein_coding
FBgn0034335	1	GstE1	protein_coding
FBgn0034351	1	rswl	protein_coding
FBgn0034352	1	Dnaaf3	protein_coding
FBgn0034360	1	CG10927	protein_coding
FBgn0034377	1	CG15071	protein_coding
FBgn0034402	1	CG15084	protein_coding
FBgn0034422	1	CG7137	protein_coding
FBgn0034426	1	AANATL5	protein_coding
FBgn0034428	1	AANATL6	protein_coding
FBgn0034429	1	AANATL4	protein_coding
FBgn0034430	1	mip40	protein_coding
FBgn0034432	1	CG7461	protein_coding
FBgn0034455	1	CG11007	protein_coding
FBgn0034457	1	Ir56c	protein_coding
FBgn0034458	1	Ir56d	protein_coding
FBgn0034461	1	CG15124	protein_coding
FBgn0034476	1	Toll-7	protein_coding
FBgn0034483	1	CG16894	protein_coding
FBgn0034502	1	CG13871	protein_coding
FBgn0034503	1	MED8	protein_coding
FBgn0034507	1	CG11192	protein_coding
FBgn0034511	1	GNBP-like3	protein_coding
FBgn0034514	1	CG13427	protein_coding
FBgn0034551	1	CG15225	protein_coding
FBgn0034560	1	CAH15	protein_coding
FBgn0034573	1	Sou	protein_coding
FBgn0034588	1	CG9394	protein_coding
FBgn0034599	1	hng1	protein_coding
FBgn0034617	1	Panx	protein_coding
FBgn0034651	1	CG15676	protein_coding
FBgn0034658	1	Grx1t	protein_coding
FBgn0034665	1	CG4372	protein_coding
FBgn0034667	1	comr	protein_coding
FBgn0034671	1	CG13494	protein_coding
FBgn0034681	1	CG9308	protein_coding
FBgn0034683	1	CG13500	protein_coding
FBgn0034687	1	CG11475	protein_coding
FBgn0034700	1	CG11269	protein_coding
FBgn0034707	1	MED16	protein_coding
FBgn0034721	1	CG11298	protein_coding
FBgn0034727	1	mRpS29	protein_coding
FBgn0034735	1	CG4610	protein_coding
FBgn0034748	1	CG17807	protein_coding
FBgn0034774	1	CG13526	protein_coding
FBgn0034807	1	CG9897	protein_coding
FBgn0034819	1	CG9877	protein_coding
FBgn0034820	1	CG13538	protein_coding
FBgn0034822	1	RpL37b	protein_coding
FBgn0034824	1	Klp59C	protein_coding
FBgn0034827	1	Klp59D	protein_coding
FBgn0034834	1	LS2	protein_coding
FBgn0034835	1	CG3092	protein_coding
FBgn0034846	1	CG9863	protein_coding
FBgn0034863	1	SkpF	protein_coding
FBgn0034869	1	CG13558	protein_coding
FBgn0034870	1	CG13559	protein_coding
FBgn0034898	1	CG18128	protein_coding
FBgn0034899	1	CG13560	protein_coding
FBgn0034900	1	CG12491	protein_coding
FBgn0034901	1	CG11300	protein_coding
FBgn0034904	1	CG15800	protein_coding
FBgn0034907	1	CG5539	protein_coding
FBgn0034908	1	CG5543	protein_coding
FBgn0034915	1	eIF6	protein_coding
FBgn0034918	1	Pym	protein_coding
FBgn0034921	1	DCP1	protein_coding
FBgn0034937	1	fzr2	protein_coding
FBgn0034940	1	CG16787	protein_coding
FBgn0034959	1	Xxylt	protein_coding
FBgn0034961	1	CG3163	protein_coding
FBgn0034973	1	CG13564	protein_coding
FBgn0034988	1	cN-IIIB	protein_coding
FBgn0035004	1	Pgam5-2	protein_coding
FBgn0035005	1	CG3483	protein_coding
FBgn0035007	1	CG3492	protein_coding
FBgn0035014	1	CG13581	protein_coding
FBgn0035019	1	Ir60e	protein_coding
FBgn0035022	1	CG11413	protein_coding
FBgn0035035	1	Samtor	protein_coding
FBgn0035043	1	CG4781	protein_coding
FBgn0035063	1	CG3594	protein_coding
FBgn0035070	1	CG3650	protein_coding
FBgn0035102	1	CG7049	protein_coding
FBgn0035124	1	ttm2	protein_coding
FBgn0035134	1	CG1231	protein_coding
FBgn0035138	1	CG13884	protein_coding
FBgn0035139	1	CG13891	protein_coding
FBgn0035149	1	MED30	protein_coding
FBgn0035161	1	CG13898	protein_coding
FBgn0035173	1	CG13907	protein_coding
FBgn0035176	1	mat	protein_coding
FBgn0035193	1	CG9192	protein_coding
FBgn0035194	1	Psf1	protein_coding
FBgn0035196	1	Bfc	protein_coding
FBgn0035204	1	Nt5a	protein_coding
FBgn0035210	1	msd5	protein_coding
FBgn0035218	1	CG9173	protein_coding
FBgn0035228	1	CG12091	protein_coding
FBgn0035241	1	CG12105	protein_coding
FBgn0035246	1	CG13928	protein_coding
FBgn0035248	1	CG13919	protein_coding
FBgn0035249	1	CG17249	protein_coding
FBgn0035262	1	CG18171	protein_coding
FBgn0035263	1	CG12035	protein_coding
FBgn0035271	1	CG2021	protein_coding
FBgn0035272	1	mRpL46	protein_coding
FBgn0035299	1	CG11815	protein_coding
FBgn0035316	1	CG15878	protein_coding
FBgn0035332	1	CG13801	protein_coding
FBgn0035380	1	CG9970	protein_coding
FBgn0035393	1	CG16753	protein_coding
FBgn0035401	1	Alg2	protein_coding
FBgn0035409	1	CG14963	protein_coding
FBgn0035414	1	CG14965	protein_coding
FBgn0035415	1	CG14966	protein_coding
FBgn0035434	1	Drsl5	protein_coding
FBgn0035479	1	CG14983	protein_coding
FBgn0035532	1	CG15014	protein_coding
FBgn0035537	1	CG11342	protein_coding
FBgn0035555	1	CG13720	protein_coding
FBgn0035563	1	CG13716	protein_coding
FBgn0035567	1	CG7514	protein_coding
FBgn0035568	1	CG18418	protein_coding
FBgn0035569	1	CG15876	protein_coding
FBgn0035570	1	CG13712	protein_coding
FBgn0035572	1	CG13711	protein_coding
FBgn0035584	1	CG17030	protein_coding
FBgn0035589	1	CHMP2B	protein_coding
FBgn0035590	1	Tcs5	protein_coding
FBgn0035594	1	CG4597	protein_coding
FBgn0035620	1	Alp9	protein_coding
FBgn0035643	1	CG13287	protein_coding
FBgn0035663	1	CG6462	protein_coding
FBgn0035667	1	Jon65Ai	protein_coding
FBgn0035673	1	CG6602	protein_coding
FBgn0035679	1	CG10467	protein_coding
FBgn0035742	1	Acbp4	protein_coding
FBgn0035763	1	mrva	protein_coding
FBgn0035768	1	CG14834	protein_coding
FBgn0035782	1	CG14835	protein_coding
FBgn0035787	1	CG8543	protein_coding
FBgn0035788	1	CG8541	protein_coding
FBgn0035792	1	CG7548	protein_coding
FBgn0035795	1	CG16998	protein_coding
FBgn0035800	1	t-Grip84	protein_coding
FBgn0035806	1	PGRP-SD	protein_coding
FBgn0035813	1	CG8492	protein_coding
FBgn0035816	1	CG13685	protein_coding
FBgn0035817	1	CG7409	protein_coding
FBgn0035824	1	CG8281	protein_coding
FBgn0035831	1	Pop4	protein_coding
FBgn0035839	1	CG7550	protein_coding
FBgn0035855	1	CG7366	protein_coding
FBgn0035857	1	CG8006	protein_coding
FBgn0035866	1	Arl5	protein_coding
FBgn0035867	1	CG13671	protein_coding
FBgn0035878	1	CG7182	protein_coding
FBgn0035886	1	Jon66Ci	protein_coding
FBgn0035887	1	Jon66Cii	protein_coding
FBgn0035924	1	CG6576	protein_coding
FBgn0035943	1	CG5653	protein_coding
FBgn0035957	1	Argk2	protein_coding
FBgn0035970	1	CG4483	protein_coding
FBgn0035980	1	mRRF1	protein_coding
FBgn0035982	1	CG4461	protein_coding
FBgn0035996	1	CG3448	protein_coding
FBgn0036010	1	Ir67a	protein_coding
FBgn0036014	1	CG3222	protein_coding
FBgn0036015	1	CG3088	protein_coding
FBgn0036016	1	CG3306	protein_coding
FBgn0036022	1	CG8329	protein_coding
FBgn0036023	1	CG18179	protein_coding
FBgn0036024	1	CG18180	protein_coding
FBgn0036029	1	CG16719	protein_coding
FBgn0036083	1	Ir67b	protein_coding
FBgn0036099	1	CG11811	protein_coding
FBgn0036102	1	CG12523	protein_coding
FBgn0036104	1	CG6418	protein_coding
FBgn0036118	1	Blos2	protein_coding
FBgn0036131	1	CG12522	protein_coding
FBgn0036138	1	CG14143	protein_coding
FBgn0036154	1	CG6168	protein_coding
FBgn0036156	1	CG11726	protein_coding
FBgn0036158	1	CG6149	protein_coding
FBgn0036160	1	CG12289	protein_coding
FBgn0036161	1	CG7551	protein_coding
FBgn0036176	1	CG7377	protein_coding
FBgn0036177	1	CG33268	protein_coding
FBgn0036178	1	CG14137	protein_coding
FBgn0036181	1	Muc68Ca	protein_coding
FBgn0036184	1	PCID2	protein_coding
FBgn0036204	1	Tim13	protein_coding
FBgn0036217	1	CG5906	protein_coding
FBgn0036221	1	CG11588	protein_coding
FBgn0036222	1	SdhAL	protein_coding
FBgn0036246	1	CG17154	protein_coding
FBgn0036250	1	Ir68b	protein_coding
FBgn0036264	1	CG11529	protein_coding
FBgn0036271	1	Pbgs	protein_coding
FBgn0036300	1	Pmm2	protein_coding
FBgn0036310	1	CG10969	protein_coding
FBgn0036314	1	Sf3a2	protein_coding
FBgn0036321	1	CG14120	protein_coding
FBgn0036327	1	CG10748	protein_coding
FBgn0036328	1	CG10749	protein_coding
FBgn0036329	1	CG11262	protein_coding
FBgn0036333	1	MICAL-like	protein_coding
FBgn0036346	1	CG11251	protein_coding
FBgn0036349	1	SNCF	protein_coding
FBgn0036356	1	CG10222	protein_coding
FBgn0036366	1	JMJD7	protein_coding
FBgn0036390	1	CG13738	protein_coding
FBgn0036393	1	CG17362	protein_coding
FBgn0036394	1	CG9040	protein_coding
FBgn0036395	1	CG17361	protein_coding
FBgn0036396	1	CG17359	protein_coding
FBgn0036403	1	CG6661	protein_coding
FBgn0036406	1	CG13484	protein_coding
FBgn0036419	1	CG13482	protein_coding
FBgn0036421	1	CG13481	protein_coding
FBgn0036426	1	CG9592	protein_coding
FBgn0036438	1	gdrd	protein_coding
FBgn0036439	1	CG13474	protein_coding
FBgn0036441	1	CG13476	protein_coding
FBgn0036442	1	CG13473	protein_coding
FBgn0036443	1	CG13471	protein_coding
FBgn0036447	1	Mgat4b	protein_coding
FBgn0036465	1	Rpn12R	protein_coding
FBgn0036466	1	CG18581	protein_coding
FBgn0036467	1	CG12310	protein_coding
FBgn0036468	1	CG13461	protein_coding
FBgn0036469	1	CG18649	protein_coding
FBgn0036470	1	EAChm	protein_coding
FBgn0036471	1	CG13460	protein_coding
FBgn0036490	1	CG6888	protein_coding
FBgn0036494	1	Toll-6	protein_coding
FBgn0036495	1	CG33259	protein_coding
FBgn0036497	1	Ran-like	protein_coding
FBgn0036499	1	CG7276	protein_coding
FBgn0036503	1	CG13454	protein_coding
FBgn0036504	1	yellow-k	protein_coding
FBgn0036519	1	CG7650	protein_coding
FBgn0036575	1	CG5157	protein_coding
FBgn0036583	1	CG13055	protein_coding
FBgn0036584	1	CG13054	protein_coding
FBgn0036587	1	CG4950	protein_coding
FBgn0036600	1	CG13043	protein_coding
FBgn0036609	1	CG13039	protein_coding
FBgn0036617	1	Cpr72Ea	protein_coding
FBgn0036618	1	Cpr72Eb	protein_coding
FBgn0036619	1	Cpr72Ec	protein_coding
FBgn0036627	1	Gagr	protein_coding
FBgn0036671	1	CG9951	protein_coding
FBgn0036676	1	CG13028	protein_coding
FBgn0036679	1	CG13022	protein_coding
FBgn0036688	1	Fit2	protein_coding
FBgn0036691	1	beg	protein_coding
FBgn0036704	1	CG6497	protein_coding
FBgn0036705	1	CG13723	protein_coding
FBgn0036706	1	ND-24L	protein_coding
FBgn0036707	1	CG13724	protein_coding
FBgn0036708	1	CG13725	protein_coding
FBgn0036723	1	CG12229	protein_coding
FBgn0036729	1	CG13733	protein_coding
FBgn0036733	1	U4-U6-60K	protein_coding
FBgn0036738	1	CG7542	protein_coding
FBgn0036749	1	CG7460	protein_coding
FBgn0036750	1	CG6034	protein_coding
FBgn0036767	1	CG16775	protein_coding
FBgn0036786	1	skl	protein_coding
FBgn0036791	1	CG7271	protein_coding
FBgn0036804	1	Sgf11	protein_coding
FBgn0036810	1	CG6885	protein_coding
FBgn0036835	1	CG14075	protein_coding
FBgn0036836	1	CG11619	protein_coding
FBgn0036847	1	CNPYb	protein_coding
FBgn0036858	1	CG14088	protein_coding
FBgn0036861	1	CG14089	protein_coding
FBgn0036874	1	brv1	protein_coding
FBgn0036878	1	Cpr76Ba	protein_coding
FBgn0036879	1	Cpr76Bb	protein_coding
FBgn0036893	1	PIG-F	protein_coding
FBgn0036905	1	ms(3)76Ca	protein_coding
FBgn0036941	1	CG7335	protein_coding
FBgn0036942	1	CG7328	protein_coding
FBgn0036962	1	CG17122	protein_coding
FBgn0037003	1	CG18281	protein_coding
FBgn0037004	1	CG17637	protein_coding
FBgn0037005	1	CG5078	protein_coding
FBgn0037023	1	CG3698	protein_coding
FBgn0037035	1	CG10589	protein_coding
FBgn0037037	1	CG10588	protein_coding
FBgn0037045	1	CG10584	protein_coding
FBgn0037102	1	CRIF	protein_coding
FBgn0037122	1	CG14570	protein_coding
FBgn0037123	1	CG14569	protein_coding
FBgn0037124	1	CG14568	protein_coding
FBgn0037125	1	CG14573	protein_coding
FBgn0037126	1	CG14567	protein_coding
FBgn0037128	1	CG14572	protein_coding
FBgn0037129	1	CG14565	protein_coding
FBgn0037131	1	CG14564	protein_coding
FBgn0037147	1	CG7140	protein_coding
FBgn0037149	1	CG14561	protein_coding
FBgn0037150	1	CG7133	protein_coding
FBgn0037151	1	CG7130	protein_coding
FBgn0037156	1	CG11523	protein_coding
FBgn0037162	1	CG11449	protein_coding
FBgn0037163	1	laza	protein_coding
FBgn0037164	1	CG11438	protein_coding
FBgn0037165	1	CG11437	protein_coding
FBgn0037167	1	CG11425	protein_coding
FBgn0037170	1	Trxr-2	protein_coding
FBgn0037172	1	ND-B14.5AL	protein_coding
FBgn0037177	1	CG14454	protein_coding
FBgn0037178	1	CG12546	protein_coding
FBgn0037179	1	CG14453	protein_coding
FBgn0037180	1	CG14452	protein_coding
FBgn0037183	1	CG14451	protein_coding
FBgn0037191	1	CG14448	protein_coding
FBgn0037195	1	CG11226	protein_coding
FBgn0037197	1	CG13239	protein_coding
FBgn0037205	1	BoYb	protein_coding
FBgn0037220	1	CG14641	protein_coding
FBgn0037251	1	CG9804	protein_coding
FBgn0037254	1	sac	protein_coding
FBgn0037270	1	eIF3f1	protein_coding
FBgn0037283	1	CG14658	protein_coding
FBgn0037284	1	CG14659	protein_coding
FBgn0037293	1	RabGGTa	protein_coding
FBgn0037294	1	CG12590	protein_coding
FBgn0037320	1	CG14668	protein_coding
FBgn0037325	1	CG12147	protein_coding
FBgn0037342	1	CG2931	protein_coding
FBgn0037345	1	PolZ2	protein_coding
FBgn0037354	1	CG12171	protein_coding
FBgn0037356	1	CG12170	protein_coding
FBgn0037365	1	CG2104	protein_coding
FBgn0037377	1	CG1218	protein_coding
FBgn0037388	1	CG14676	protein_coding
FBgn0037396	1	CG11459	protein_coding
FBgn0037414	1	Osi7	protein_coding
FBgn0037418	1	Osi11	protein_coding
FBgn0037435	1	CG18048	protein_coding
FBgn0037439	1	CG10286	protein_coding
FBgn0037447	1	Neurochondrin	protein_coding
FBgn0037449	1	CG15185	protein_coding
FBgn0037456	1	CG1138	protein_coding
FBgn0037481	1	MAGE	protein_coding
FBgn0037500	1	CG17944	protein_coding
FBgn0037506	1	Mics1	protein_coding
FBgn0037544	1	CG11035	protein_coding
FBgn0037552	1	CG7800	protein_coding
FBgn0037561	1	CG9630	protein_coding
FBgn0037571	1	CG11694	protein_coding
FBgn0037572	1	CG11698	protein_coding
FBgn0037578	1	PNKP	protein_coding
FBgn0037584	1	CG7963	protein_coding
FBgn0037602	1	SLIRP2	protein_coding
FBgn0037653	1	Iru	protein_coding
FBgn0037661	1	Ada	protein_coding
FBgn0037675	1	HP1e	protein_coding
FBgn0037724	1	Fst	protein_coding
FBgn0037816	1	CG6345	protein_coding
FBgn0037824	1	CG14684	protein_coding
FBgn0037826	1	CG14689	protein_coding
FBgn0037827	1	CG4073	protein_coding
FBgn0037828	1	tomboy20	protein_coding
FBgn0037835	1	CG14687	protein_coding
FBgn0037844	1	CG4570	protein_coding
FBgn0037850	1	CG14695	protein_coding
FBgn0037862	1	mAcon2	protein_coding
FBgn0037874	1	Tctp	protein_coding
FBgn0037878	1	CG6693	protein_coding
FBgn0037882	1	CG17187	protein_coding
FBgn0037910	1	CG14708	protein_coding
FBgn0037939	1	CG14718	protein_coding
FBgn0037940	1	CG14720	protein_coding
FBgn0037981	1	Spt3	protein_coding
FBgn0037985	1	ssp5	protein_coding
FBgn0038008	1	CG3942	protein_coding
FBgn0038009	1	CG17738	protein_coding
FBgn0038011	1	CG4066	protein_coding
FBgn0038012	1	CG10013	protein_coding
FBgn0038018	1	Tim17a1	protein_coding
FBgn0038038	1	Sccpdh2	protein_coding
FBgn0038042	1	Scgbeta	protein_coding
FBgn0038051	1	CG17207	protein_coding
FBgn0038054	1	CG5509	protein_coding
FBgn0038078	1	CG14391	protein_coding
FBgn0038090	1	CG10909	protein_coding
FBgn0038102	1	CG14383	protein_coding
FBgn0038107	1	CG17327	protein_coding
FBgn0038123	1	CG8508	protein_coding
FBgn0038127	1	CG8476	protein_coding
FBgn0038134	1	wntD	protein_coding
FBgn0038148	1	CG14377	protein_coding
FBgn0038157	1	CG12538	protein_coding
FBgn0038158	1	CG14370	protein_coding
FBgn0038159	1	CG14369	protein_coding
FBgn0038161	1	CG9269	protein_coding
FBgn0038190	1	CG9926	protein_coding
FBgn0038209	1	Recs1	protein_coding
FBgn0038213	1	CG9624	protein_coding
FBgn0038217	1	CG14840	protein_coding
FBgn0038219	1	CG14839	protein_coding
FBgn0038225	1	soti	protein_coding
FBgn0038239	1	CG14850	protein_coding
FBgn0038240	1	CG14851	protein_coding
FBgn0038241	1	CG8087	protein_coding
FBgn0038242	1	CG14852	protein_coding
FBgn0038266	1	CG3610	protein_coding
FBgn0038275	1	CG3817	protein_coding
FBgn0038280	1	CG14861	protein_coding
FBgn0038281	1	RpL10Aa	protein_coding
FBgn0038285	1	CG6974	protein_coding
FBgn0038313	1	CG4338	protein_coding
FBgn0038324	1	CG5038	protein_coding
FBgn0038334	1	h-cup	protein_coding
FBgn0038345	1	maca	protein_coding
FBgn0038356	1	CG12784	protein_coding
FBgn0038359	1	CG5614	protein_coding
FBgn0038361	1	Uros2	protein_coding
FBgn0038371	1	Pbp45	protein_coding
FBgn0038386	1	CG5478	protein_coding
FBgn0038390	1	Rbf2	protein_coding
FBgn0038445	1	CG14891	protein_coding
FBgn0038455	1	CG14907	protein_coding
FBgn0038458	1	VhaM9.7-d	protein_coding
FBgn0038467	1	AdSL	protein_coding
FBgn0038479	1	CG17477	protein_coding
FBgn0038481	1	CG17475	protein_coding
FBgn0038484	1	CG5246	protein_coding
FBgn0038486	1	CG5265	protein_coding
FBgn0038505	1	CG17283	protein_coding
FBgn0038506	1	CG5860	protein_coding
FBgn0038507	1	CG5863	protein_coding
FBgn0038509	1	CG14332	protein_coding
FBgn0038512	1	CG14330	protein_coding
FBgn0038529	1	CG14323	protein_coding
FBgn0038539	1	Atg8b	protein_coding
FBgn0038558	1	CG12347	protein_coding
FBgn0038566	1	bard	protein_coding
FBgn0038568	1	CG14315	protein_coding
FBgn0038577	1	CG12321	protein_coding
FBgn0038590	1	CG12320	protein_coding
FBgn0038595	1	CG7142	protein_coding
FBgn0038621	1	CG10864	protein_coding
FBgn0038656	1	CG14294	protein_coding
FBgn0038660	1	Sgsh	protein_coding
FBgn0038673	1	CG14286	protein_coding
FBgn0038685	1	CG14282	protein_coding
FBgn0038690	1	CG11703	protein_coding
FBgn0038691	1	CG5250	protein_coding
FBgn0038697	1	CG3581	protein_coding
FBgn0038706	1	CG3517	protein_coding
FBgn0038708	1	Scsalpha2	protein_coding
FBgn0038737	1	Mrm2	protein_coding
FBgn0038760	1	MED25	protein_coding
FBgn0038769	1	Regnase-1	protein_coding
FBgn0038775	1	CG17199	protein_coding
FBgn0038796	1	eIF3g2	protein_coding
FBgn0038804	1	CG10877	protein_coding
FBgn0038833	1	CG15696	protein_coding
FBgn0038847	1	CG12278	protein_coding
FBgn0038857	1	Bdbt	protein_coding
FBgn0038865	1	cDIP	protein_coding
FBgn0038866	1	CG5810	protein_coding
FBgn0038914	1	fit	protein_coding
FBgn0038918	1	Qsox3	protein_coding
FBgn0038919	1	Qsox2	protein_coding
FBgn0038928	1	Fadd	protein_coding
FBgn0038948	1	JMJD6	protein_coding
FBgn0038973	1	Pebp1	protein_coding
FBgn0038974	1	CG5377	protein_coding
FBgn0038978	1	tHMG1	protein_coding
FBgn0039002	1	CG17625	protein_coding
FBgn0039013	1	RNF220	protein_coding
FBgn0039019	1	HP1c	protein_coding
FBgn0039022	1	Nepl13	protein_coding
FBgn0039023	1	Nepl14	protein_coding
FBgn0039024	1	Nepl15	protein_coding
FBgn0039028	1	CG13840	protein_coding
FBgn0039031	1	Gbp3	protein_coding
FBgn0039041	1	CG13838	protein_coding
FBgn0039042	1	CG13837	protein_coding
FBgn0039070	1	wam	protein_coding
FBgn0039073	1	CG4408	protein_coding
FBgn0039079	1	Ir94g	protein_coding
FBgn0039080	1	Ir94h	protein_coding
FBgn0039083	1	CG10177	protein_coding
FBgn0039115	1	CG10214	protein_coding
FBgn0039145	1	CG6000	protein_coding
FBgn0039147	1	CG10694	protein_coding
FBgn0039167	1	CG17786	protein_coding
FBgn0039169	1	Spps	protein_coding
FBgn0039170	1	CG13609	protein_coding
FBgn0039172	1	Spase22-23	protein_coding
FBgn0039202	1	CG13622	protein_coding
FBgn0039210	1	CG13625	protein_coding
FBgn0039237	1	CG13640	protein_coding
FBgn0039238	1	CG7016	protein_coding
FBgn0039239	1	CG13641	protein_coding
FBgn0039246	1	CG10845	protein_coding
FBgn0039251	1	Trf4-2	protein_coding
FBgn0039283	1	danr	protein_coding
FBgn0039332	1	alrm	protein_coding
FBgn0039336	1	CG4553	protein_coding
FBgn0039337	1	MED28	protein_coding
FBgn0039341	1	CG5112	protein_coding
FBgn0039343	1	CG5111	protein_coding
FBgn0039346	1	CG5079	protein_coding
FBgn0039369	1	CG17195	protein_coding
FBgn0039370	1	CG4956	protein_coding
FBgn0039371	1	CG4960	protein_coding
FBgn0039373	1	CG5024	protein_coding
FBgn0039374	1	CG17770	protein_coding
FBgn0039385	1	CG5913	protein_coding
FBgn0039413	1	CG14556	protein_coding
FBgn0039419	1	CG12290	protein_coding
FBgn0039421	1	Nil	protein_coding
FBgn0039428	1	CG14237	protein_coding
FBgn0039435	1	TwdlP	protein_coding
FBgn0039438	1	TwdlO	protein_coding
FBgn0039439	1	TwdlK	protein_coding
FBgn0039440	1	TwdlJ	protein_coding
FBgn0039441	1	TwdlN	protein_coding
FBgn0039452	1	CG14245	protein_coding
FBgn0039454	1	CG14247	protein_coding
FBgn0039459	1	IntS12	protein_coding
FBgn0039488	1	CG6066	protein_coding
FBgn0039498	1	CG17991	protein_coding
FBgn0039511	1	CG3330	protein_coding
FBgn0039522	1	CG13972	protein_coding
FBgn0039537	1	Hsdl2	protein_coding
FBgn0039555	1	mRpS22	protein_coding
FBgn0039557	1	CG12259	protein_coding
FBgn0039568	1	CG4815	protein_coding
FBgn0039576	1	UQCR-14L	protein_coding
FBgn0039577	1	CG12516	protein_coding
FBgn0039598	1	aqrs	protein_coding
FBgn0039599	1	intr	protein_coding
FBgn0039609	1	Nepl17	protein_coding
FBgn0039611	1	Nepl18	protein_coding
FBgn0039612	1	Nepl19	protein_coding
FBgn0039613	1	Nepl20	protein_coding
FBgn0039625	1	beta4GalNAcTB	protein_coding
FBgn0039639	1	Alg13	protein_coding
FBgn0039641	1	CG14511	protein_coding
FBgn0039654	1	Brd8	protein_coding
FBgn0039664	1	CG2006	protein_coding
FBgn0039666	1	Diedel	protein_coding
FBgn0039671	1	CG11470	protein_coding
FBgn0039684	1	Obp99d	protein_coding
FBgn0039694	1	fig	protein_coding
FBgn0039702	1	Vps16B	protein_coding
FBgn0039739	1	RpS28a	protein_coding
FBgn0039740	1	ZIPIC	protein_coding
FBgn0039766	1	CG15536	protein_coding
FBgn0039777	1	Jon99Fii	protein_coding
FBgn0039778	1	Jon99Fi	protein_coding
FBgn0039799	1	CG15543	protein_coding
FBgn0039800	1	Npc2g	protein_coding
FBgn0039807	1	CG15546	protein_coding
FBgn0039810	1	CG15549	protein_coding
FBgn0039811	1	CG15550	protein_coding
FBgn0039812	1	CG15548	protein_coding
FBgn0039829	1	CG15561	protein_coding
FBgn0039832	1	CG15563	protein_coding
FBgn0039879	1	Ir100a	protein_coding
FBgn0039930	1	CG11077	protein_coding
FBgn0040087	1	p115	protein_coding
FBgn0040097	1	lectin-30A	protein_coding
FBgn0040098	1	lectin-29Ca	protein_coding
FBgn0040099	1	lectin-28C	protein_coding
FBgn0040102	1	lectin-24Db	protein_coding
FBgn0040104	1	lectin-24A	protein_coding
FBgn0040106	1	lectin-21Cb	protein_coding
FBgn0040107	1	lectin-21Ca	protein_coding
FBgn0040262	1	Ugt37C2	protein_coding
FBgn0040291	1	Roc1b	protein_coding
FBgn0040296	1	Ocho	protein_coding
FBgn0040321	1	GNBP3	protein_coding
FBgn0040341	1	CG11664	protein_coding
FBgn0040342	1	CG3706	protein_coding
FBgn0040343	1	CG3713	protein_coding
FBgn0040345	1	CG3708	protein_coding
FBgn0040347	1	mus81	protein_coding
FBgn0040349	1	CG3699	protein_coding
FBgn0040353	1	CG14417	protein_coding
FBgn0040356	1	CG12498	protein_coding
FBgn0040357	1	CG14624	protein_coding
FBgn0040362	1	CG11379	protein_coding
FBgn0040363	1	CG11384	protein_coding
FBgn0040365	1	CG14628	protein_coding
FBgn0040367	1	CG11382	protein_coding
FBgn0040385	1	CG12496	protein_coding
FBgn0040393	1	CG14265	protein_coding
FBgn0040398	1	CG14629	protein_coding
FBgn0040477	1	cid	protein_coding
FBgn0040487	1	BobA	protein_coding
FBgn0040502	1	CG8343	protein_coding
FBgn0040531	1	CG11741	protein_coding
FBgn0040534	1	Sf3b5	protein_coding
FBgn0040553	1	CG14374	protein_coding
FBgn0040600	1	CG13631	protein_coding
FBgn0040636	1	CG13255	protein_coding
FBgn0040637	1	CG11458	protein_coding
FBgn0040648	1	CG11666	protein_coding
FBgn0040674	1	CG9445	protein_coding
FBgn0040682	1	CG14664	protein_coding
FBgn0040687	1	CG14645	protein_coding
FBgn0040719	1	CG15357	protein_coding
FBgn0040723	1	CG5011	protein_coding
FBgn0040725	1	CG13946	protein_coding
FBgn0040729	1	CG15126	protein_coding
FBgn0040730	1	CG15127	protein_coding
FBgn0040737	1	Tango8	protein_coding
FBgn0040784	1	karr	protein_coding
FBgn0040786	1	CG14104	protein_coding
FBgn0040798	1	CG13069	protein_coding
FBgn0040799	1	CG13051	protein_coding
FBgn0040809	1	CG13465	protein_coding
FBgn0040812	1	CG8750	protein_coding
FBgn0040816	1	CG12521	protein_coding
FBgn0040827	1	CG13315	protein_coding
FBgn0040871	1	CG12479	protein_coding
FBgn0040899	1	CG17776	protein_coding
FBgn0040904	1	CG15577	protein_coding
FBgn0040905	1	CG15578	protein_coding
FBgn0040906	1	CG15579	protein_coding
FBgn0040922	1	CG15036	protein_coding
FBgn0040942	1	CG12643	protein_coding
FBgn0040949	1	CG13998	protein_coding
FBgn0040967	1	CG18666	protein_coding
FBgn0040968	1	CG14933	protein_coding
FBgn0040972	1	CG16978	protein_coding
FBgn0040973	1	CG16824	protein_coding
FBgn0040989	1	CG5693	protein_coding
FBgn0041103	1	nht	protein_coding
FBgn0041174	1	Vhl	protein_coding
FBgn0041225	1	Gr94a	protein_coding
FBgn0041231	1	Gr68a	protein_coding
FBgn0042098	1	CG18735	protein_coding
FBgn0042131	1	CG18808	protein_coding
FBgn0042133	1	CG18810	protein_coding
FBgn0042146	1	CG18823	protein_coding
FBgn0042186	1	CG17239	protein_coding
FBgn0042187	1	CG17234	protein_coding
FBgn0042198	1	CG16741	protein_coding
FBgn0042199	1	CG13713	protein_coding
FBgn0042711	1	Hex-t1	protein_coding
FBgn0042712	1	HBS1	protein_coding
FBgn0043001	1	Chrac-16	protein_coding
FBgn0043002	1	Chrac-14	protein_coding
FBgn0043470	1	lambdaTry	protein_coding
FBgn0043471	1	kappaTry	protein_coding
FBgn0043575	1	PGRP-SC2	protein_coding
FBgn0043576	1	PGRP-SC1a	protein_coding
FBgn0044051	1	Ilp1	protein_coding
FBgn0044810	1	TotX	protein_coding
FBgn0046114	1	Gclm	protein_coding
FBgn0046332	1	gskt	protein_coding
FBgn0046698	1	Pp1-Y2	protein_coding
FBgn0046793	1	CG32236	protein_coding
FBgn0050025	1	CG30025	protein_coding
FBgn0050031	1	CG30031	protein_coding
FBgn0050056	1	CG30056	protein_coding
FBgn0050062	1	CG30062	protein_coding
FBgn0050081	1	Ir51b	protein_coding
FBgn0050093	1	COX6AL	protein_coding
FBgn0050099	1	CG30099	protein_coding
FBgn0050110	1	CG30110	protein_coding
FBgn0050114	1	CG30114	protein_coding
FBgn0050148	1	CG30148	protein_coding
FBgn0050151	1	CG30151	protein_coding
FBgn0050161	1	CG30161	protein_coding
FBgn0050177	1	CG30177	protein_coding
FBgn0050178	1	CG30178	protein_coding
FBgn0050184	1	CG30184	protein_coding
FBgn0050324	1	CG30324	protein_coding
FBgn0050325	1	CG30325	protein_coding
FBgn0050342	1	Prp38	protein_coding
FBgn0050350	1	CG30350	protein_coding
FBgn0050356	1	CG30356	protein_coding
FBgn0050357	1	CG30357	protein_coding
FBgn0050362	1	boly	protein_coding
FBgn0050363	1	cola	protein_coding
FBgn0050364	1	hubl	protein_coding
FBgn0050365	1	spaw	protein_coding
FBgn0050366	1	swif	protein_coding
FBgn0050369	1	CG30369	protein_coding
FBgn0050376	1	CG30376	protein_coding
FBgn0050378	1	CG30378	protein_coding
FBgn0050380	1	CG30380	protein_coding
FBgn0050384	1	CG30384	protein_coding
FBgn0050385	1	CG30385	protein_coding
FBgn0050391	1	CG30391	protein_coding
FBgn0050393	1	CG30393	protein_coding
FBgn0050398	1	CG30398	protein_coding
FBgn0050410	1	Rpi	protein_coding
FBgn0050413	1	CG30413	protein_coding
FBgn0050417	1	tbrd-3	protein_coding
FBgn0050432	1	CG30432	protein_coding
FBgn0050441	1	IFT20	protein_coding
FBgn0050464	1	Ir52d	protein_coding
FBgn0050468	1	Ir52c	protein_coding
FBgn0050469	1	Ir52b	protein_coding
FBgn0050485	1	CG30485	protein_coding
FBgn0050487	1	CG30487	protein_coding
FBgn0050496	1	CG30496	protein_coding
FBgn0051007	1	CG31007	protein_coding
FBgn0051008	1	CG31008	protein_coding
FBgn0051053	1	nenya	protein_coding
FBgn0051125	1	CG31125	protein_coding
FBgn0051131	1	CG31131	protein_coding
FBgn0051133	1	Slimp	protein_coding
FBgn0051164	1	Ir94a	protein_coding
FBgn0051202	1	alpha-Man-Ic	protein_coding
FBgn0051204	1	CG31204	protein_coding
FBgn0051225	1	Ir94f	protein_coding
FBgn0051230	1	CG31230	protein_coding
FBgn0051244	1	CG31244	protein_coding
FBgn0051253	1	CG31253	protein_coding
FBgn0051265	1	CG31265	protein_coding
FBgn0051320	1	HEATR2	protein_coding
FBgn0051327	1	CG31327	protein_coding
FBgn0051347	1	CG31347	protein_coding
FBgn0051354	1	Hsp70Bbb	protein_coding
FBgn0051357	1	Kaz	protein_coding
FBgn0051391	1	CG31391	protein_coding
FBgn0051404	1	CG31404	protein_coding
FBgn0051413	1	Qsox4	protein_coding
FBgn0051418	1	CG31418	protein_coding
FBgn0051419	1	CG31419	protein_coding
FBgn0051423	1	Ir94c	protein_coding
FBgn0051424	1	Ir94b	protein_coding
FBgn0051463	1	CG31463	protein_coding
FBgn0051467	1	CG31467	protein_coding
FBgn0051495	1	CG31495	protein_coding
FBgn0051501	1	nxf4	protein_coding
FBgn0051516	1	CG31516	protein_coding
FBgn0051525	1	CG31525	protein_coding
FBgn0051528	1	CG31528	protein_coding
FBgn0051533	1	CG31533	protein_coding
FBgn0051538	1	CG31538	protein_coding
FBgn0051546	1	CG31546	protein_coding
FBgn0051548	1	CG31548	protein_coding
FBgn0051549	1	CG31549	protein_coding
FBgn0051551	1	CG31551	protein_coding
FBgn0051611	1	His4:CG31611	protein_coding
FBgn0051613	1	His3:CG31613	protein_coding
FBgn0051617	1	His1:CG31617	protein_coding
FBgn0051618	1	His2A:CG31618	protein_coding
FBgn0051648	1	Cox11	protein_coding
FBgn0051661	1	CG31661	protein_coding
FBgn0051677	1	CG31677	protein_coding
FBgn0051681	1	CG31681	protein_coding
FBgn0051697	1	CG31697	protein_coding
FBgn0051704	1	CG31704	protein_coding
FBgn0051730	1	CG31730	protein_coding
FBgn0051742	1	Prosbeta5R2	protein_coding
FBgn0051773	1	CG31773	protein_coding
FBgn0051787	1	CG31787	protein_coding
FBgn0051797	1	CG31797	protein_coding
FBgn0051802	1	CG31802	protein_coding
FBgn0051804	1	CG31804	protein_coding
FBgn0051806	1	CG31806	protein_coding
FBgn0051813	1	nur	protein_coding
FBgn0051815	1	CG31815	protein_coding
FBgn0051835	1	CG31835	protein_coding
FBgn0051849	1	Mgat3	protein_coding
FBgn0051851	1	Naa20B	protein_coding
FBgn0051858	1	t-cup	protein_coding
FBgn0051862	1	CG31862	protein_coding
FBgn0051867	1	CG31867	protein_coding
FBgn0051882	1	CG31882	protein_coding
FBgn0051897	1	CG31897	protein_coding
FBgn0051898	1	CG31898	protein_coding
FBgn0051913	1	CG31913	protein_coding
FBgn0051921	1	CG31921	protein_coding
FBgn0051924	1	CG31924	protein_coding
FBgn0051926	1	CG31926	protein_coding
FBgn0051928	1	CG31928	protein_coding
FBgn0051933	1	CG31933	protein_coding
FBgn0051950	1	Sbat	protein_coding
FBgn0051952	1	CG31952	protein_coding
FBgn0051960	1	CG31960	protein_coding
FBgn0052026	1	CG32026	protein_coding
FBgn0052058	1	Ir67c	protein_coding
FBgn0052061	1	CG32061	protein_coding
FBgn0052064	1	S-Lap4	protein_coding
FBgn0052071	1	CG32071	protein_coding
FBgn0052073	1	CG32073	protein_coding
FBgn0052074	1	CG32074	protein_coding
FBgn0052087	1	CG32087	protein_coding
FBgn0052095	1	CG32095	protein_coding
FBgn0052099	1	CG32099	protein_coding
FBgn0052110	1	CG32110	protein_coding
FBgn0052117	1	CG32117	protein_coding
FBgn0052161	1	CG32161	protein_coding
FBgn0052170	1	CG32170	protein_coding
FBgn0052182	1	CG32182	protein_coding
FBgn0052185	1	edin	protein_coding
FBgn0052188	1	CG32188	protein_coding
FBgn0052189	1	CG32189	protein_coding
FBgn0052198	1	CG32198	protein_coding
FBgn0052228	1	CG32228	protein_coding
FBgn0052232	1	t-Grip128	protein_coding
FBgn0052238	1	TTLL1B	protein_coding
FBgn0052246	1	CG32246	protein_coding
FBgn0052262	1	CG32262	protein_coding
FBgn0052263	1	CG32263	protein_coding
FBgn0052268	1	Drsl6	protein_coding
FBgn0052269	1	CG32269	protein_coding
FBgn0052270	1	CG32270	protein_coding
FBgn0052271	1	CG32271	protein_coding
FBgn0052274	1	Drsl1	protein_coding
FBgn0052277	1	CG32277	protein_coding
FBgn0052279	1	Drsl2	protein_coding
FBgn0052281	1	CG32281	protein_coding
FBgn0052282	1	Drsl4	protein_coding
FBgn0052283	1	Drsl3	protein_coding
FBgn0052302	1	CG32302	protein_coding
FBgn0052304	1	obst-I	protein_coding
FBgn0052319	1	Naa30B	protein_coding
FBgn0052350	1	Vps11	protein_coding
FBgn0052371	1	CG32371	protein_coding
FBgn0052374	1	CG32374	protein_coding
FBgn0052376	1	CG32376	protein_coding
FBgn0052437	1	CG32437	protein_coding
FBgn0052445	1	CG32445	protein_coding
FBgn0052453	1	CG32453	protein_coding
FBgn0052461	1	CG32461	protein_coding
FBgn0052462	1	CG32462	protein_coding
FBgn0052551	1	CG32551	protein_coding
FBgn0052554	1	CG32554	protein_coding
FBgn0052564	1	CG32564	protein_coding
FBgn0052569	1	TwdlZ	protein_coding
FBgn0052570	1	TwdlY	protein_coding
FBgn0052591	1	CG32591	protein_coding
FBgn0052639	1	CG32639	protein_coding
FBgn0052643	1	CG32643	protein_coding
FBgn0052650	1	CG32650	protein_coding
FBgn0052669	1	CG32669	protein_coding
FBgn0052670	1	Rab9Fb	protein_coding
FBgn0052671	1	Rab9Fa	protein_coding
FBgn0052673	1	Rab9E	protein_coding
FBgn0052681	1	CG32681	protein_coding
FBgn0052713	1	CG32713	protein_coding
FBgn0052720	1	CG32720	protein_coding
FBgn0052797	1	CG32797	protein_coding
FBgn0052811	1	CG32811	protein_coding
FBgn0052829	1	CG32829	protein_coding
FBgn0052833	1	CG32833	protein_coding
FBgn0052834	1	CG32834	protein_coding
FBgn0052845	1	CG32845	protein_coding
FBgn0052847	1	CG32847	protein_coding
FBgn0052855	1	CG32855	protein_coding
FBgn0052945	1	CG32945	protein_coding
FBgn0052983	1	CG32983	protein_coding
FBgn0052986	1	CG32986	protein_coding
FBgn0052987	1	CG32987	protein_coding
FBgn0052988	1	CG32988	protein_coding
FBgn0053109	1	CG33109	protein_coding
FBgn0053127	1	CG33127	protein_coding
FBgn0053128	1	CG33128	protein_coding
FBgn0053140	1	CG33140	protein_coding
FBgn0053159	1	CG33159	protein_coding
FBgn0053160	1	CG33160	protein_coding
FBgn0053169	1	CG33169	protein_coding
FBgn0053189	1	CG33189	protein_coding
FBgn0053191	1	CG33191	protein_coding
FBgn0053213	1	Boh1	protein_coding
FBgn0053229	1	CG33229	protein_coding
FBgn0053263	1	CG33263	protein_coding
FBgn0053269	1	CG33269	protein_coding
FBgn0053270	1	CG33270	protein_coding
FBgn0053271	1	CG33271	protein_coding
FBgn0053272	1	CG33272	protein_coding
FBgn0053278	1	CG33278	protein_coding
FBgn0053284	1	CG33284	protein_coding
FBgn0053285	1	CG33285	protein_coding
FBgn0053290	1	CG33290	protein_coding
FBgn0053310	1	CG33310	protein_coding
FBgn0053333	1	CG33333	protein_coding
FBgn0053340	1	CG33340	protein_coding
FBgn0053474	1	CG33474	protein_coding
FBgn0053475	1	CG33475	protein_coding
FBgn0053477	1	CG33477	protein_coding
FBgn0053500	1	CG33500	protein_coding
FBgn0053552	1	CG33552	protein_coding
FBgn0053801	1	His1:CG33801	protein_coding
FBgn0053803	1	His3:CG33803	protein_coding
FBgn0053804	1	His1:CG33804	protein_coding
FBgn0053806	1	His3:CG33806	protein_coding
FBgn0053807	1	His1:CG33807	protein_coding
FBgn0053808	1	His2A:CG33808	protein_coding
FBgn0053809	1	His3:CG33809	protein_coding
FBgn0053810	1	His1:CG33810	protein_coding
FBgn0053812	1	His3:CG33812	protein_coding
FBgn0053813	1	His1:CG33813	protein_coding
FBgn0053814	1	His2A:CG33814	protein_coding
FBgn0053815	1	His3:CG33815	protein_coding
FBgn0053816	1	His1:CG33816	protein_coding
FBgn0053817	1	His2A:CG33817	protein_coding
FBgn0053818	1	His3:CG33818	protein_coding
FBgn0053819	1	His1:CG33819	protein_coding
FBgn0053820	1	His2A:CG33820	protein_coding
FBgn0053821	1	His3:CG33821	protein_coding
FBgn0053822	1	His1:CG33822	protein_coding
FBgn0053823	1	His2A:CG33823	protein_coding
FBgn0053824	1	His3:CG33824	protein_coding
FBgn0053825	1	His1:CG33825	protein_coding
FBgn0053826	1	His2A:CG33826	protein_coding
FBgn0053827	1	His3:CG33827	protein_coding
FBgn0053828	1	His1:CG33828	protein_coding
FBgn0053829	1	His2A:CG33829	protein_coding
FBgn0053830	1	His3:CG33830	protein_coding
FBgn0053831	1	His1:CG33831	protein_coding
FBgn0053832	1	His2A:CG33832	protein_coding
FBgn0053833	1	His3:CG33833	protein_coding
FBgn0053834	1	His1:CG33834	protein_coding
FBgn0053835	1	His2A:CG33835	protein_coding
FBgn0053836	1	His3:CG33836	protein_coding
FBgn0053837	1	His1:CG33837	protein_coding
FBgn0053838	1	His2A:CG33838	protein_coding
FBgn0053839	1	His3:CG33839	protein_coding
FBgn0053840	1	His1:CG33840	protein_coding
FBgn0053841	1	His2A:CG33841	protein_coding
FBgn0053842	1	His3:CG33842	protein_coding
FBgn0053843	1	His1:CG33843	protein_coding
FBgn0053844	1	His2A:CG33844	protein_coding
FBgn0053845	1	His3:CG33845	protein_coding
FBgn0053846	1	His1:CG33846	protein_coding
FBgn0053847	1	His2A:CG33847	protein_coding
FBgn0053848	1	His3:CG33848	protein_coding
FBgn0053849	1	His1:CG33849	protein_coding
FBgn0053850	1	His2A:CG33850	protein_coding
FBgn0053851	1	His3:CG33851	protein_coding
FBgn0053852	1	His1:CG33852	protein_coding
FBgn0053853	1	His2A:CG33853	protein_coding
FBgn0053854	1	His3:CG33854	protein_coding
FBgn0053855	1	His1:CG33855	protein_coding
FBgn0053856	1	His2A:CG33856	protein_coding
FBgn0053857	1	His3:CG33857	protein_coding
FBgn0053858	1	His1:CG33858	protein_coding
FBgn0053859	1	His2A:CG33859	protein_coding
FBgn0053860	1	His3:CG33860	protein_coding
FBgn0053861	1	His1:CG33861	protein_coding
FBgn0053862	1	His2A:CG33862	protein_coding
FBgn0053863	1	His3:CG33863	protein_coding
FBgn0053864	1	His1:CG33864	protein_coding
FBgn0053865	1	His2A:CG33865	protein_coding
FBgn0053866	1	His3:CG33866	protein_coding
FBgn0053868	1	His2B:CG33868	protein_coding
FBgn0053869	1	His4:CG33869	protein_coding
FBgn0053870	1	His2B:CG33870	protein_coding
FBgn0053871	1	His4:CG33871	protein_coding
FBgn0053872	1	His2B:CG33872	protein_coding
FBgn0053873	1	His4:CG33873	protein_coding
FBgn0053874	1	His2B:CG33874	protein_coding
FBgn0053875	1	His4:CG33875	protein_coding
FBgn0053876	1	His2B:CG33876	protein_coding
FBgn0053877	1	His4:CG33877	protein_coding
FBgn0053878	1	His2B:CG33878	protein_coding
FBgn0053879	1	His4:CG33879	protein_coding
FBgn0053880	1	His2B:CG33880	protein_coding
FBgn0053881	1	His4:CG33881	protein_coding
FBgn0053882	1	His2B:CG33882	protein_coding
FBgn0053883	1	His4:CG33883	protein_coding
FBgn0053884	1	His2B:CG33884	protein_coding
FBgn0053885	1	His4:CG33885	protein_coding
FBgn0053886	1	His2B:CG33886	protein_coding
FBgn0053887	1	His4:CG33887	protein_coding
FBgn0053888	1	His2B:CG33888	protein_coding
FBgn0053889	1	His4:CG33889	protein_coding
FBgn0053890	1	His2B:CG33890	protein_coding
FBgn0053891	1	His4:CG33891	protein_coding
FBgn0053892	1	His2B:CG33892	protein_coding
FBgn0053893	1	His4:CG33893	protein_coding
FBgn0053894	1	His2B:CG33894	protein_coding
FBgn0053895	1	His4:CG33895	protein_coding
FBgn0053896	1	His2B:CG33896	protein_coding
FBgn0053897	1	His4:CG33897	protein_coding
FBgn0053898	1	His2B:CG33898	protein_coding
FBgn0053899	1	His4:CG33899	protein_coding
FBgn0053900	1	His2B:CG33900	protein_coding
FBgn0053901	1	His4:CG33901	protein_coding
FBgn0053902	1	His2B:CG33902	protein_coding
FBgn0053903	1	His4:CG33903	protein_coding
FBgn0053904	1	His2B:CG33904	protein_coding
FBgn0053905	1	His4:CG33905	protein_coding
FBgn0053906	1	His2B:CG33906	protein_coding
FBgn0053907	1	His4:CG33907	protein_coding
FBgn0053908	1	His2B:CG33908	protein_coding
FBgn0053909	1	His4:CG33909	protein_coding
FBgn0053910	1	His2B:CG33910	protein_coding
FBgn0053971	1	Ir62a	protein_coding
FBgn0058298	1	CG40298	protein_coding
FBgn0061196	1	CG15468	protein_coding
FBgn0061209	1	His2B:CG17949	protein_coding
FBgn0061359	1	Mvk	protein_coding
FBgn0061360	1	CG33672	protein_coding
FBgn0062411	1	Ctr1C	protein_coding
FBgn0062440	1	EMRE	protein_coding
FBgn0063261	1	CG31275	protein_coding
FBgn0063491	1	GstE9	protein_coding
FBgn0063492	1	GstE8	protein_coding
FBgn0063493	1	GstE7	protein_coding
FBgn0063494	1	GstE6	protein_coding
FBgn0063495	1	GstE5	protein_coding
FBgn0063496	1	GstE4	protein_coding
FBgn0063497	1	GstE3	protein_coding
FBgn0063498	1	GstE2	protein_coding
FBgn0064912	1	CG31178	protein_coding
FBgn0067052	1	Rab9D	protein_coding
FBgn0067102	1	GlcT	protein_coding
FBgn0067628	1	CG33331	protein_coding
FBgn0083936	1	Acp54A1	protein_coding
FBgn0083941	1	CG34105	protein_coding
FBgn0083952	1	CG34116	protein_coding
FBgn0083965	1	CG34129	protein_coding
FBgn0083966	1	CG34130	protein_coding
FBgn0083970	1	CG34134	protein_coding
FBgn0085196	1	CG34167	protein_coding
FBgn0085198	1	CG34169	protein_coding
FBgn0085199	1	CG34170	protein_coding
FBgn0085204	1	CG34175	protein_coding
FBgn0085205	1	CG34176	protein_coding
FBgn0085210	1	CG34181	protein_coding
FBgn0085218	1	CG34189	protein_coding
FBgn0085219	1	CG34190	protein_coding
FBgn0085225	1	CG34196	protein_coding
FBgn0085227	1	CG34198	protein_coding
FBgn0085235	1	CG34206	protein_coding
FBgn0085236	1	CG34207	protein_coding
FBgn0085237	1	CG34208	protein_coding
FBgn0085240	1	CG34211	protein_coding
FBgn0085245	1	CG34216	protein_coding
FBgn0085246	1	CG34217	protein_coding
FBgn0085253	1	CG34224	protein_coding
FBgn0085254	1	CG34225	protein_coding
FBgn0085256	1	CG34227	protein_coding
FBgn0085295	1	CG34266	protein_coding
FBgn0085298	1	CG34269	protein_coding
FBgn0085302	1	CG34273	protein_coding
FBgn0085307	1	CG34278	protein_coding
FBgn0085316	1	CG34287	protein_coding
FBgn0085321	1	CG34292	protein_coding
FBgn0085324	1	CG34295	protein_coding
FBgn0085331	1	CG34302	protein_coding
FBgn0085337	1	CG34308	protein_coding
FBgn0085356	1	CG34327	protein_coding
FBgn0085357	1	CG34328	protein_coding
FBgn0085358	1	Diedel3	protein_coding
FBgn0085359	1	CG34330	protein_coding
FBgn0085362	1	Vml	protein_coding
FBgn0085367	1	CG34338	protein_coding
FBgn0085454	1	CG34425	protein_coding
FBgn0085460	1	CG34431	protein_coding
FBgn0085461	1	CG34432	protein_coding
FBgn0085470	1	lmgB	protein_coding
FBgn0085475	1	CG34446	protein_coding
FBgn0085479	1	CG34450	protein_coding
FBgn0085485	1	CG34456	protein_coding
FBgn0085487	1	CG34458	protein_coding
FBgn0085512	1	RYa	protein_coding
FBgn0086266	1	Vm26Ac	protein_coding
FBgn0086365	1	Orct2	protein_coding
FBgn0086680	1	vvl	protein_coding
FBgn0086782	1	amn	protein_coding
FBgn0086856	1	CG11555	protein_coding
FBgn0250827	1	whip	protein_coding
FBgn0250841	1	CG17242	protein_coding
FBgn0250869	1	CG42240	protein_coding
FBgn0250903	1	lmgA	protein_coding
FBgn0259185	1	Ir60b	protein_coding
FBgn0259187	1	Ir60d	protein_coding
FBgn0259198	1	CG42302	protein_coding
FBgn0259230	1	lectin-22C	protein_coding
FBgn0259676	1	Prim2	protein_coding
FBgn0259710	1	CG42364	protein_coding
FBgn0259711	1	CG42365	protein_coding
FBgn0259715	1	CG42369	protein_coding
FBgn0259716	1	Nepl6	protein_coding
FBgn0259729	1	CG42383	protein_coding
FBgn0259730	1	tal-1A	protein_coding
FBgn0259731	1	tal-2A	protein_coding
FBgn0259732	1	tal-3A	protein_coding
FBgn0259733	1	tal-AA	protein_coding
FBgn0259737	1	CG42391	protein_coding
FBgn0259738	1	CG42392	protein_coding
FBgn0259794	1	sinah	protein_coding
FBgn0259963	1	Sfp33A2	protein_coding
FBgn0259964	1	Sfp33A3	protein_coding
FBgn0259967	1	Sfp53D	protein_coding
FBgn0259969	1	Sfp65A	protein_coding
FBgn0259970	1	Sfp70A4	protein_coding
FBgn0259971	1	CG42481	protein_coding
FBgn0259973	1	Sfp79B	protein_coding
FBgn0259975	1	Sfp87B	protein_coding
FBgn0259989	1	CG42486	protein_coding
FBgn0259998	1	CG17571	protein_coding
FBgn0260000	1	CG17570	protein_coding
FBgn0260011	1	NimC4	protein_coding
FBgn0260226	1	CG42500	protein_coding
FBgn0260434	1	CG42529	protein_coding
FBgn0260452	1	CG13984	protein_coding
FBgn0260459	1	CG14106	protein_coding
FBgn0260480	1	CG32295	protein_coding
FBgn0260481	1	CG32454	protein_coding
FBgn0260648	1	Rrp40	protein_coding
FBgn0260713	1	CG42544	protein_coding
FBgn0260758	1	CG42556	protein_coding
FBgn0260867	1	CG42577	protein_coding
FBgn0260868	1	CG42578	protein_coding
FBgn0260869	1	CG42579	protein_coding
FBgn0260870	1	CG42580	protein_coding
FBgn0260873	1	CG42583	protein_coding
FBgn0260953	1	CG42585	protein_coding
FBgn0260967	1	CG42590	protein_coding
FBgn0260968	1	CG42591	protein_coding
FBgn0260969	1	CG42592	protein_coding
FBgn0261061	1	Sfp96F	protein_coding
FBgn0261108	1	Atg13	protein_coding
FBgn0261266	1	zuc	protein_coding
FBgn0261267	1	CG42615	protein_coding
FBgn0261284	1	bou	protein_coding
FBgn0261357	1	CG42634	protein_coding
FBgn0261358	1	CG42635	protein_coding
FBgn0261395	1	Prosalpha3T	protein_coding
FBgn0261399	1	Pp1-Y1	protein_coding
FBgn0261479	1	nero	protein_coding
FBgn0261501	1	CG42649	protein_coding
FBgn0261624	1	I-3	protein_coding
FBgn0261627	1	CG42710	protein_coding
FBgn0261681	1	CG42728	protein_coding
FBgn0261682	1	CG42729	protein_coding
FBgn0261790	1	SmE	protein_coding
FBgn0261792	1	snRNP-U1-C	protein_coding
FBgn0261806	1	CG42752	protein_coding
FBgn0261807	1	CG42753	protein_coding
FBgn0261847	1	CG42779	protein_coding
FBgn0261849	1	CG42781	protein_coding
FBgn0261853	1	CG42782	protein_coding
FBgn0261858	1	Mzt1	protein_coding
FBgn0261952	1	srw	protein_coding
FBgn0261975	1	CG42806	protein_coding
FBgn0261990	1	CG42808	protein_coding
FBgn0261991	1	CG42809	protein_coding
FBgn0261992	1	CG42810	protein_coding
FBgn0261996	1	CG42814	protein_coding
FBgn0261997	1	CG42815	protein_coding
FBgn0262001	1	CG42819	protein_coding
FBgn0262006	1	CG42824	protein_coding
FBgn0262017	1	CG42830	protein_coding
FBgn0262020	1	CG42831	protein_coding
FBgn0262021	1	CG42832	protein_coding
FBgn0262022	1	CG42833	protein_coding
FBgn0262023	1	CG42834	protein_coding
FBgn0262024	1	CG42835	protein_coding
FBgn0262098	1	CG42851	protein_coding
FBgn0262353	1	CG43051	protein_coding
FBgn0262356	1	CG43054	protein_coding
FBgn0262360	1	CG43058	protein_coding
FBgn0262364	1	CG43062	protein_coding
FBgn0262366	1	CG43064	protein_coding
FBgn0262478	1	CG43068	protein_coding
FBgn0262479	1	CG43069	protein_coding
FBgn0262482	1	CG43072	protein_coding
FBgn0262512	1	Vha14-1	protein_coding
FBgn0262513	1	Vha16-4	protein_coding
FBgn0262514	1	VhaPPA1-2	protein_coding
FBgn0262544	1	CG43098	protein_coding
FBgn0262560	1	wcd	protein_coding
FBgn0262563	1	CG43103	protein_coding
FBgn0262567	1	CG43107	protein_coding
FBgn0262572	1	CG43112	protein_coding
FBgn0262575	1	CG43115	protein_coding
FBgn0262577	1	CG43117	protein_coding
FBgn0262581	1	CG43121	protein_coding
FBgn0262610	1	CG43136	protein_coding
FBgn0262612	1	CG43138	protein_coding
FBgn0262679	1	CG43149	protein_coding
FBgn0262786	1	CG43167	protein_coding
FBgn0262810	1	CG43181	protein_coding
FBgn0262811	1	CG43182	protein_coding
FBgn0262813	1	CG43184	protein_coding
FBgn0262823	1	hemo	protein_coding
FBgn0262846	1	CG43210	protein_coding
FBgn0262873	1	Diedel2	protein_coding
FBgn0262881	1	Mtkl	protein_coding
FBgn0262900	1	CG43255	protein_coding
FBgn0262952	1	mt:ND4	protein_coding
FBgn0263004	1	CG43312	protein_coding
FBgn0263024	1	CG43319	protein_coding
FBgn0263025	1	HSPBAP1	protein_coding
FBgn0263026	1	CG43321	protein_coding
FBgn0263029	1	CG43324	protein_coding
FBgn0263032	1	CG43327	protein_coding
FBgn0263033	1	CG43328	protein_coding
FBgn0263034	1	CG43329	protein_coding
FBgn0263035	1	CG43330	protein_coding
FBgn0263036	1	CG43331	protein_coding
FBgn0263046	1	CG43341	protein_coding
FBgn0263080	1	CG43348	protein_coding
FBgn0263081	1	CG43349	protein_coding
FBgn0263083	1	CG43351	protein_coding
FBgn0263114	1	CG43371	protein_coding
FBgn0263234	1	Phae1	protein_coding
FBgn0263235	1	Phae2	protein_coding
FBgn0263247	1	CG43390	protein_coding
FBgn0263248	1	CG43391	protein_coding
FBgn0263249	1	CG43392	protein_coding
FBgn0263320	1	CG43401	protein_coding
FBgn0263321	1	CG43402	protein_coding
FBgn0263322	1	CG43403	protein_coding
FBgn0263326	1	CG43407	protein_coding
FBgn0263376	1	CG43428	protein_coding
FBgn0263401	1	CG43447	protein_coding
FBgn0263403	1	CG43449	protein_coding
FBgn0263404	1	CG43450	protein_coding
FBgn0263510	1	nclb	protein_coding
FBgn0263597	1	Acp98AB	protein_coding
[truncated: 128 more rows]
