# Supplementary material for: Exportin-5 binding precedes 5′- and 3′-end processing of tRNA precursors in Drosophila
Source: J Biol Chem. 2024 Aug 2;300(9):107632. doi: 10.1016/j.jbc.2024.107632 (PMC11402290; doi:10.1016/j.jbc.2024.107632)
Supplement: Table S6 [file mmc9.xlsx]

## Sheet: PAR-CLIP
tRNA.name	Allreads.RNasePsite	TtoCreads.RNasePsite	ratio.RNasePsite	Allreads.RNaseZsite	TtoCreads.RNaseZsite	ratio.RNaseZsite	ratio.Intron	TtoCreads.Intron	TtoCreads.Intron	Allreads.Other	TtoCreads.Other	ratio.Other	Allreads.CCA	TtoCreads.CCA	ratio.CCA
tRNA-Ala-AGC-1-1	634	241	38.0126	0	0	#DIV/0!	NA	NA	#VALUE!	2456	746	30.3746	19	1	5.26316
tRNA-Ala-AGC-2-1	25	25	100	0	0	#DIV/0!	NA	NA	#VALUE!	1925	790	41.039	13	0	0
tRNA-Ala-AGC-2-10	564	260	46.0993	1	0	0	NA	NA	#VALUE!	2473	795	32.1472	15	2	13.3333
tRNA-Ala-AGC-2-11	592	260	43.9189	0	0	#DIV/0!	NA	NA	#VALUE!	2353	765	32.5117	19	0	0
tRNA-Ala-AGC-2-2	637	252	39.5604	1	0	0	NA	NA	#VALUE!	2392	742	31.0201	9	0	0
tRNA-Ala-AGC-2-3	2	2	100	0	0	#DIV/0!	NA	NA	#VALUE!	1895	802	42.3219	12	1	8.33333
tRNA-Ala-AGC-2-4	574	240	41.8118	10	0	0	NA	NA	#VALUE!	2496	776	31.0897	14	2	14.2857
tRNA-Ala-AGC-2-5	26	7	26.9231	0	0	#DIV/0!	NA	NA	#VALUE!	1850	724	39.1351	18	0	0
tRNA-Ala-AGC-2-6	24	6	25	17	16	94.1176	NA	NA	#VALUE!	1989	833	41.8803	19	3	15.7895
tRNA-Ala-AGC-2-7	649	301	46.379	0	0	#DIV/0!	NA	NA	#VALUE!	2429	748	30.7946	26	1	3.84615
tRNA-Ala-AGC-2-8	5	4	80	0	0	#DIV/0!	NA	NA	#VALUE!	1966	762	38.7589	20	1	5
tRNA-Ala-AGC-2-9	25	5	20	0	0	#DIV/0!	NA	NA	#VALUE!	1979	802	40.5255	10	1	10
tRNA-Ala-CGC-1-1	1144	32	2.7972	0	0	#DIV/0!	NA	NA	#VALUE!	1909	111	5.81456	33	0	0
tRNA-Ala-CGC-1-2	1133	33	2.91262	21	20	95.2381	NA	NA	#VALUE!	1950	113	5.79487	31	0	0
tRNA-Ala-CGC-1-3	1143	19	1.66229	0	0	#DIV/0!	NA	NA	#VALUE!	1947	103	5.29019	37	0	0
tRNA-Ala-TGC-1-1	15	15	100	6	0	0	NA	NA	#VALUE!	768	121	15.7552	271	9	3.32103
tRNA-Ala-TGC-2-1	238	115	48.3193	26	5	19.2308	NA	NA	#VALUE!	469	36	7.67591	207	9	4.34783
tRNA-Arg-ACG-1-1	152	134	88.1579	18	1	5.55556	NA	NA	#VALUE!	250	76	30.4	16	0	0
tRNA-Arg-ACG-1-10	8	4	50	9	2	22.2222	NA	NA	#VALUE!	104	44	42.3077	14	0	0
tRNA-Arg-ACG-1-2	19	10	52.6316	19	8	42.1053	NA	NA	#VALUE!	252	76	30.1587	17	0	0
tRNA-Arg-ACG-1-3	29	18	62.069	18	2	11.1111	NA	NA	#VALUE!	243	77	31.6872	16	0	0
tRNA-Arg-ACG-1-4	79	68	86.0759	10	0	0	NA	NA	#VALUE!	285	91	31.9298	20	2	10
tRNA-Arg-ACG-1-5	30	30	100	5	1	20	NA	NA	#VALUE!	145	46	31.7241	15	0	0
tRNA-Arg-ACG-1-6	7	4	57.1429	7	0	0	NA	NA	#VALUE!	126	47	37.3016	20	0	0
tRNA-Arg-ACG-1-7	40	39	97.5	6	3	50	NA	NA	#VALUE!	118	44	37.2881	26	0	0
tRNA-Arg-ACG-1-8	141	135	95.7447	2	1	50	NA	NA	#VALUE!	117	43	36.7521	21	0	0
tRNA-Arg-ACG-1-9	4	2	50	6	0	0	NA	NA	#VALUE!	111	31	27.9279	8	0	0
tRNA-Arg-CCT-1-1	71	46	64.7887	0	0	#DIV/0!	NA	NA	#VALUE!	1020	288	28.2353	35	23	65.7143
tRNA-Arg-CCT-1-2	156	155	99.359	11	11	100	NA	NA	#VALUE!	1175	460	39.1489	29	15	51.7241
tRNA-Arg-CCT-1-3	132	125	94.697	16	2	12.5	NA	NA	#VALUE!	940	268	28.5106	17	6	35.2941
tRNA-Arg-TCG-1-1	18	9	50	0	0	#DIV/0!	NA	NA	#VALUE!	1032	574	55.6202	5	0	0
tRNA-Arg-TCG-2-1	47	24	51.0638	0	0	#DIV/0!	NA	NA	#VALUE!	122	21	17.2131	6	1	16.6667
tRNA-Arg-TCG-2-2	39	22	56.4103	28	27	96.4286	NA	NA	#VALUE!	98	11	11.2245	5	0	0
tRNA-Arg-TCG-2-3	57	24	42.1053	4	4	100	NA	NA	#VALUE!	116	15	12.931	10	2	20
tRNA-Arg-TCG-2-4	34	15	44.1176	5	5	100	NA	NA	#VALUE!	105	18	17.1429	7	1	14.2857
tRNA-Arg-TCG-3-1	29	17	58.6207	0	0	#DIV/0!	NA	NA	#VALUE!	91	8	8.79121	4	1	25
tRNA-Arg-TCG-3-2	28	15	53.5714	0	0	#DIV/0!	NA	NA	#VALUE!	104	16	15.3846	5	1	20
tRNA-Arg-TCG-3-3	37	18	48.6486	0	0	#DIV/0!	NA	NA	#VALUE!	118	12	10.1695	10	2	20
tRNA-Arg-TCG-3-4	5	3	60	0	0	#DIV/0!	NA	NA	#VALUE!	114	12	10.5263	8	1	12.5
tRNA-Arg-TCG-4-1	10	6	60	2	0	0	NA	NA	#VALUE!	138	25	18.1159	5	0	0
tRNA-Arg-TCT-1-1	0	0	#DIV/0!	4	0	0	NA	NA	#VALUE!	1338	139	10.3886	0	0	#DIV/0!
tRNA-Arg-TCT-2-1	0	0	#DIV/0!	1	0	0	NA	NA	#VALUE!	288	59	20.4861	0	0	#DIV/0!
tRNA-Arg-TCT-3-1	1	1	100	2	0	0	NA	NA	#VALUE!	87	23	26.4368	156	0	0
tRNA-Asn-GTT-1-1	34	18	52.9412	21	1	4.7619	NA	NA	#VALUE!	955	578	60.5236	179	0	0
tRNA-Asn-GTT-1-10	409	266	65.0367	3	1	33.3333	NA	NA	#VALUE!	920	532	57.8261	192	3	1.5625
tRNA-Asn-GTT-1-2	599	282	47.0785	3	3	100	NA	NA	#VALUE!	1082	499	46.1183	170	0	0
tRNA-Asn-GTT-1-3	55	26	47.2727	17	16	94.1176	NA	NA	#VALUE!	988	581	58.8057	173	6	3.46821
tRNA-Asn-GTT-1-4	44	11	25	8	2	25	NA	NA	#VALUE!	942	529	56.1571	180	3	1.66667
tRNA-Asn-GTT-1-5	818	406	49.6333	10	2	20	NA	NA	#VALUE!	1078	480	44.5269	168	1	0.595238
tRNA-Asn-GTT-1-6	740	398	53.7838	7	2	28.5714	NA	NA	#VALUE!	1081	471	43.5708	172	2	1.16279
tRNA-Asn-GTT-1-7	11	11	100	13	2	15.3846	NA	NA	#VALUE!	1027	563	54.8199	188	1	0.531915
tRNA-Asn-GTT-1-8	837	443	52.9271	5	0	0	NA	NA	#VALUE!	1041	490	47.0701	173	2	1.15607
tRNA-Asn-GTT-1-9	584	271	46.4041	6	1	16.6667	NA	NA	#VALUE!	1133	498	43.9541	167	2	1.1976
tRNA-Asp-GTC-1-1	5	5	100	32	21	65.625	NA	NA	#VALUE!	432	122	28.2407	84	9	10.7143
tRNA-Asp-GTC-1-10	615	69	11.2195	46	32	69.5652	NA	NA	#VALUE!	271	86	31.7343	78	15	19.2308
tRNA-Asp-GTC-1-11	647	62	9.58269	13	3	23.0769	NA	NA	#VALUE!	280	85	30.3571	77	11	14.2857
tRNA-Asp-GTC-1-12	597	62	10.3853	47	4	8.51064	NA	NA	#VALUE!	278	96	34.5324	89	14	15.7303
tRNA-Asp-GTC-1-2	560	47	8.39286	30	1	3.33333	NA	NA	#VALUE!	290	84	28.9655	86	9	10.4651
tRNA-Asp-GTC-1-3	3	3	100	26	18	69.2308	NA	NA	#VALUE!	451	124	27.4945	82	10	12.1951
tRNA-Asp-GTC-1-4	4	4	100	18	6	33.3333	NA	NA	#VALUE!	447	137	30.6488	57	5	8.77193
tRNA-Asp-GTC-1-5	568	63	11.0915	21	9	42.8571	NA	NA	#VALUE!	234	75	32.0513	63	7	11.1111
tRNA-Asp-GTC-1-6	618	66	10.6796	44	24	54.5455	NA	NA	#VALUE!	236	82	34.7458	84	7	8.33333
tRNA-Asp-GTC-1-7	610	69	11.3115	35	3	8.57143	NA	NA	#VALUE!	279	87	31.1828	66	8	12.1212
tRNA-Asp-GTC-1-8	600	76	12.6667	34	20	58.8235	NA	NA	#VALUE!	259	96	37.0656	86	9	10.4651
tRNA-Asp-GTC-1-9	7	6	85.7143	21	14	66.6667	NA	NA	#VALUE!	415	121	29.1566	79	11	13.9241
tRNA-Asp-GTC-2-1	592	58	9.7973	49	45	91.8367	NA	NA	#VALUE!	254	79	31.1024	91	19	20.8791
tRNA-Asp-GTC-3-1	3	3	100	2	0	0	NA	NA	#VALUE!	424	121	28.5377	63	4	6.34921
tRNA-Cys-GCA-1-1	63	39	61.9048	8	8	100	NA	NA	#VALUE!	410	255	62.1951	65	7	10.7692
tRNA-Cys-GCA-1-2	43	19	44.186	7	6	85.7143	NA	NA	#VALUE!	371	244	65.7682	63	5	7.93651
tRNA-Cys-GCA-1-3	47	19	40.4255	4	4	100	NA	NA	#VALUE!	368	225	61.1413	56	2	3.57143
tRNA-Cys-GCA-1-4	44	15	34.0909	11	11	100	NA	NA	#VALUE!	433	272	62.8176	41	5	12.1951
tRNA-Cys-GCA-2-1	108	0	0	2	0	0	NA	NA	#VALUE!	262	32	12.2137	37	1	2.7027
tRNA-Cys-GCA-3-1	1062	5	0.47081	12	12	100	NA	NA	#VALUE!	264	103	39.0152	37	1	2.7027
tRNA-Cys-GCA-4-1	0	0	#DIV/0!	0	0	#DIV/0!	NA	NA	#VALUE!	1281	191	14.9102	27	0	0
tRNA-Gln-CTG-1-1	0	0	#DIV/0!	3	0	0	NA	NA	#VALUE!	420	146	34.7619	36	17	47.2222
tRNA-Gln-CTG-2-1	142	47	33.0986	0	0	#DIV/0!	NA	NA	#VALUE!	728	260	35.7143	29	13	44.8276
tRNA-Gln-CTG-2-2	107	44	41.1215	2	0	0	NA	NA	#VALUE!	731	300	41.0397	43	16	37.2093
tRNA-Gln-CTG-2-3	129	41	31.7829	31	0	0	NA	NA	#VALUE!	680	255	37.5	34	18	52.9412
tRNA-Gln-CTG-2-4	31	30	96.7742	16	0	0	NA	NA	#VALUE!	418	245	58.6124	24	12	50
tRNA-Gln-CTG-2-5	1	0	0	6	2	33.3333	NA	NA	#VALUE!	400	225	56.25	35	18	51.4286
tRNA-Gln-CTG-3-1	26	7	26.9231	1	1	100	NA	NA	#VALUE!	527	235	44.592	12	0	0
tRNA-Gln-CTG-4-1	0	0	#DIV/0!	0	0	#DIV/0!	NA	NA	#VALUE!	446	202	45.2915	14	0	0
tRNA-Gln-TTG-1-1	24	7	29.1667	0	0	#DIV/0!	NA	NA	#VALUE!	427	185	43.3255	14	0	0
tRNA-Gln-TTG-1-2	142	99	69.7183	0	0	#DIV/0!	NA	NA	#VALUE!	428	162	37.8505	12	1	8.33333
tRNA-Gln-TTG-1-3	10	3	30	3	3	100	NA	NA	#VALUE!	445	186	41.7978	16	0	0
tRNA-Gln-TTG-2-1	89	69	77.5281	1	0	0	NA	NA	#VALUE!	440	196	44.5455	11	0	0
tRNA-Glu-CTC-1-1	158	36	22.7848	12	1	8.33333	NA	NA	#VALUE!	251	143	56.9721	55	3	5.45455
tRNA-Glu-CTC-2-1	0	0	#DIV/0!	50	50	100	NA	NA	#VALUE!	370	161	43.5135	17	3	17.6471
tRNA-Glu-CTC-2-2	314	98	31.2102	30	1	3.33333	NA	NA	#VALUE!	433	161	37.1824	10	1	10
tRNA-Glu-CTC-2-3	108	103	95.3704	20	15	75	NA	NA	#VALUE!	347	189	54.4669	11	3	27.2727
tRNA-Glu-CTC-3-1	162	37	22.8395	3	2	66.6667	NA	NA	#VALUE!	214	116	54.2056	10	1	10
tRNA-Glu-CTC-3-2	147	34	23.1293	6	5	83.3333	NA	NA	#VALUE!	242	129	53.3058	13	3	23.0769
tRNA-Glu-CTC-3-3	157	36	22.9299	9	8	88.8889	NA	NA	#VALUE!	221	123	55.6561	9	2	22.2222
tRNA-Glu-CTC-3-4	197	45	22.8426	0	0	#DIV/0!	NA	NA	#VALUE!	223	135	60.5381	11	2	18.1818
tRNA-Glu-CTC-3-5	169	29	17.1598	13	13	100	NA	NA	#VALUE!	237	152	64.135	6	0	0
tRNA-Glu-CTC-3-6	162	26	16.0494	9	9	100	NA	NA	#VALUE!	257	161	62.6459	16	4	25
tRNA-Glu-CTC-3-7	164	42	25.6098	0	0	#DIV/0!	NA	NA	#VALUE!	230	138	60	9	1	11.1111
tRNA-Glu-CTC-3-8	149	31	20.8054	64	43	67.1875	NA	NA	#VALUE!	226	126	55.7522	18	2	11.1111
tRNA-Glu-CTC-3-9	164	32	19.5122	22	16	72.7273	NA	NA	#VALUE!	249	134	53.8153	8	0	0
tRNA-Glu-CTC-5-1	48	34	70.8333	0	0	#DIV/0!	NA	NA	#VALUE!	16	2	12.5	0	0	#DIV/0!
tRNA-Glu-CTC-6-1	0	0	#DIV/0!	0	0	#DIV/0!	NA	NA	#VALUE!	229	0	0	0	0	#DIV/0!
tRNA-Glu-TTC-1-1	31	29	93.5484	2	0	0	NA	NA	#VALUE!	306	221	72.2222	69	4	5.7971
tRNA-Glu-TTC-1-2	560	234	41.7857	15	2	13.3333	NA	NA	#VALUE!	890	718	80.6742	72	2	2.77778
tRNA-Glu-TTC-1-3	30	18	60	6	0	0	NA	NA	#VALUE!	291	212	72.8522	62	3	4.83871
tRNA-Glu-TTC-1-4	4	1	25	3	0	0	NA	NA	#VALUE!	323	211	65.3251	61	4	6.55738
tRNA-Glu-TTC-1-5	0	0	#DIV/0!	4	3	75	NA	NA	#VALUE!	305	189	61.9672	64	1	1.5625
tRNA-Glu-TTC-1-6	3	0	0	48	40	83.3333	NA	NA	#VALUE!	302	214	70.8609	51	1	1.96078
tRNA-Gly-GCC-1-1	0	0	#DIV/0!	6	0	0	NA	NA	#VALUE!	84	38	45.2381	377	15	3.97878
tRNA-Gly-GCC-1-10	35	10	28.5714	14	0	0	NA	NA	#VALUE!	190	57	30	360	19	5.27778
tRNA-Gly-GCC-1-11	39	11	28.2051	6	1	16.6667	NA	NA	#VALUE!	179	46	25.6983	362	21	5.8011
tRNA-Gly-GCC-1-12	10	10	100	10	0	0	NA	NA	#VALUE!	105	44	41.9048	343	29	8.45481
tRNA-Gly-GCC-1-13	32	3	9.375	12	3	25	NA	NA	#VALUE!	180	59	32.7778	336	30	8.92857
tRNA-Gly-GCC-1-2	38	19	50	85	1	1.17647	NA	NA	#VALUE!	164	54	32.9268	385	22	5.71429
tRNA-Gly-GCC-1-3	41	5	12.1951	14	1	7.14286	NA	NA	#VALUE!	160	49	30.625	389	20	5.14139
tRNA-Gly-GCC-1-4	30	9	30	6	3	50	NA	NA	#VALUE!	165	50	30.303	357	29	8.12325
tRNA-Gly-GCC-1-5	0	0	#DIV/0!	9	0	0	NA	NA	#VALUE!	95	43	45.2632	351	19	5.41311
tRNA-Gly-GCC-1-6	0	0	#DIV/0!	1	0	0	NA	NA	#VALUE!	108	45	41.6667	334	16	4.79042
tRNA-Gly-GCC-1-7	1	1	100	17	1	5.88235	NA	NA	#VALUE!	117	40	34.188	385	20	5.19481
tRNA-Gly-GCC-1-8	35	8	22.8571	10	0	0	NA	NA	#VALUE!	187	68	36.3636	354	24	6.77966
tRNA-Gly-GCC-1-9	1	0	0	71	50	70.4225	NA	NA	#VALUE!	111	41	36.9369	375	19	5.06667
tRNA-Gly-GCC-2-1	1	0	0	20	14	70	NA	NA	#VALUE!	124	41	33.0645	359	27	7.52089
tRNA-Gly-TCC-1-1	47	17	36.1702	2	0	0	NA	NA	#VALUE!	2703	2329	86.1635	251	25	9.96016
tRNA-Gly-TCC-1-2	33	26	78.7879	37	20	54.0541	NA	NA	#VALUE!	2362	2071	87.6799	265	18	6.79245
tRNA-Gly-TCC-1-3	33	10	30.303	6	0	0	NA	NA	#VALUE!	2712	2319	85.5088	279	29	10.3943
tRNA-Gly-TCC-1-4	36	13	36.1111	83	33	39.759	NA	NA	#VALUE!	2755	2310	83.8475	310	35	11.2903
tRNA-Gly-TCC-2-1	20	11	55	137	59	43.0657	NA	NA	#VALUE!	3317	2660	80.1929	306	34	11.1111
tRNA-Gly-TCC-2-2	22	14	63.6364	114	48	42.1053	NA	NA	#VALUE!	3293	2649	80.4434	273	27	9.89011
tRNA-His-GTG-1-1	130	129	99.2308	52	42	80.7692	NA	NA	#VALUE!	352	166	47.1591	101	14	13.8614
tRNA-His-GTG-1-2	24	23	95.8333	35	34	97.1429	NA	NA	#VALUE!	304	134	44.0789	86	10	11.6279
tRNA-His-GTG-1-3	36	34	94.4444	56	51	91.0714	NA	NA	#VALUE!	311	146	46.9453	72	15	20.8333
tRNA-His-GTG-1-4	192	100	52.0833	108	83	76.8519	NA	NA	#VALUE!	760	272	35.7895	82	15	18.2927
tRNA-His-GTG-1-5	27	26	96.2963	55	50	90.9091	NA	NA	#VALUE!	331	147	44.4109	80	12	15
tRNA-His-GTG-2-1	192	92	47.9167	98	92	93.8776	NA	NA	#VALUE!	1377	269	19.5352	0	0	#DIV/0!
tRNA-Ile-AAT-1-1	136	55	40.4412	16	13	81.25	NA	NA	#VALUE!	854	220	25.7611	239	15	6.27615
tRNA-Ile-AAT-1-2	181	95	52.4862	48	13	27.0833	NA	NA	#VALUE!	788	201	25.5076	252	15	5.95238
tRNA-Ile-AAT-1-3	981	656	66.8705	5	5	100	NA	NA	#VALUE!	3369	1024	30.3948	283	17	6.00707
tRNA-Ile-AAT-1-4	1173	446	38.0222	30	8	26.6667	NA	NA	#VALUE!	800	175	21.875	242	17	7.02479
tRNA-Ile-AAT-1-5	243	111	45.679	23	0	0	NA	NA	#VALUE!	836	238	28.4689	284	23	8.09859
tRNA-Ile-AAT-1-6	1166	464	39.7942	8	8	100	NA	NA	#VALUE!	811	202	24.9075	261	10	3.83142
tRNA-Ile-AAT-1-7	1159	445	38.3952	5	0	0	NA	NA	#VALUE!	794	212	26.7003	281	16	5.69395
tRNA-Ile-AAT-1-8	313	174	55.5911	64	60	93.75	NA	NA	#VALUE!	852	219	25.7042	284	18	6.33803
tRNA-Ile-AAT-1-9	210	102	48.5714	0	0	#DIV/0!	NA	NA	#VALUE!	787	222	28.2084	262	12	4.58015
tRNA-Ile-AAT-2-1	2	0	0	20	20	100	NA	NA	#VALUE!	737	194	26.3229	0	0	#DIV/0!
tRNA-Ile-TAT-1-1	4575	2607	56.9836	94	53	56.383	949	830	87.4605	302	161	53.3113	326	0	0
tRNA-Ile-TAT-1-2	1450	844	58.2069	2	0	0	728	623	85.5769	254	142	55.9055	291	0	0
tRNA-iMet-CAT-1-1	0	0	#DIV/0!	20	15	75	NA	NA	#VALUE!	457	147	32.1663	12	9	75
tRNA-iMet-CAT-1-2	391	5	1.27877	46	46	100	NA	NA	#VALUE!	699	313	44.7783	5	3	60
tRNA-iMet-CAT-1-3	0	0	#DIV/0!	23	19	82.6087	NA	NA	#VALUE!	434	141	32.4885	9	5	55.5556
tRNA-iMet-CAT-1-4	1	0	0	26	19	73.0769	NA	NA	#VALUE!	480	167	34.7917	8	6	75
tRNA-iMet-CAT-1-5	346	3	0.867052	74	59	79.7297	NA	NA	#VALUE!	615	276	44.878	6	3	50
tRNA-iMet-CAT-2-1	370	7	1.89189	53	53	100	NA	NA	#VALUE!	35	2	5.71429	6	4	66.6667
tRNA-Leu-AAG-1-1	0	0	#DIV/0!	19	7	36.8421	NA	NA	#VALUE!	137	72	52.5547	41	6	14.6341
tRNA-Leu-AAG-1-2	0	0	#DIV/0!	13	5	38.4615	NA	NA	#VALUE!	157	84	53.5032	42	3	7.14286
tRNA-Leu-AAG-1-3	12	5	41.6667	13	6	46.1538	NA	NA	#VALUE!	195	110	56.4103	34	4	11.7647
tRNA-Leu-AAG-1-4	15	7	46.6667	5	0	0	NA	NA	#VALUE!	226	114	50.4425	45	5	11.1111
tRNA-Leu-CAA-1-1	102	26	25.4902	20	1	5	84	59	70.2381	422	155	36.7299	85	6	7.05882
tRNA-Leu-CAA-2-1	0	0	#DIV/0!	14	0	0	109	76	69.7248	267	57	21.3483	89	6	6.74157
tRNA-Leu-CAA-2-2	104	26	25	19	0	0	84	41	48.8095	358	158	44.1341	98	4	4.08163
tRNA-Leu-CAA-2-3	0	0	#DIV/0!	19	15	78.9474	162	144	88.8889	257	49	19.0661	89	2	2.24719
tRNA-Leu-CAG-1-1	22	9	40.9091	16	0	0	NA	NA	#VALUE!	274	81	29.562	99	6	6.06061
tRNA-Leu-CAG-1-2	0	0	#DIV/0!	8	0	0	NA	NA	#VALUE!	103	37	35.9223	95	9	9.47368
tRNA-Leu-CAG-1-3	0	0	#DIV/0!	15	1	6.66667	NA	NA	#VALUE!	98	28	28.5714	84	2	2.38095
tRNA-Leu-CAG-1-4	9	0	0	12	0	0	NA	NA	#VALUE!	121	44	36.3636	101	4	3.9604
tRNA-Leu-CAG-1-5	0	0	#DIV/0!	44	36	81.8182	NA	NA	#VALUE!	109	44	40.367	81	5	6.17284
tRNA-Leu-CAG-1-6	0	0	#DIV/0!	10	0	0	NA	NA	#VALUE!	105	40	38.0952	85	1	1.17647
tRNA-Leu-CAG-1-7	0	0	#DIV/0!	18	1	5.55556	NA	NA	#VALUE!	100	29	29	99	7	7.07071
tRNA-Leu-CAG-1-8	30	12	40	32	0	0	NA	NA	#VALUE!	252	69	27.381	111	3	2.7027
tRNA-Leu-TAA-1-1	3	0	0	12	0	0	NA	NA	#VALUE!	74	51	68.9189	89	10	11.236
tRNA-Leu-TAA-2-1	19	18	94.7368	12	0	0	NA	NA	#VALUE!	43	5	11.6279	61	9	14.7541
tRNA-Leu-TAA-3-1	0	0	#DIV/0!	99	42	42.4242	NA	NA	#VALUE!	212	10	4.71698	53	0	0
tRNA-Leu-TAA-4-1	7	6	85.7143	25	16	64	NA	NA	#VALUE!	27	5	18.5185	77	0	0
tRNA-Leu-TAG-1-1	0	0	#DIV/0!	92	0	0	NA	NA	#VALUE!	143	48	33.5664	467	47	10.0642
tRNA-Leu-TAG-1-2	0	0	#DIV/0!	381	35	9.18635	NA	NA	#VALUE!	139	49	35.2518	494	37	7.48988
tRNA-Lys-CTT-1-1	54	48	88.8889	1	1	100	NA	NA	#VALUE!	527	273	51.8027	43	0	0
tRNA-Lys-CTT-1-10	4	4	100	36	35	97.2222	NA	NA	#VALUE!	540	275	50.9259	56	0	0
tRNA-Lys-CTT-1-11	120	50	41.6667	0	0	#DIV/0!	NA	NA	#VALUE!	1809	858	47.4295	36	0	0
tRNA-Lys-CTT-1-12	101	50	49.505	6	6	100	NA	NA	#VALUE!	1878	891	47.4441	60	1	1.66667
tRNA-Lys-CTT-1-13	8	3	37.5	1	1	100	NA	NA	#VALUE!	540	281	52.037	46	0	0
tRNA-Lys-CTT-1-2	0	0	#DIV/0!	1	0	0	NA	NA	#VALUE!	593	326	54.9747	41	0	0
tRNA-Lys-CTT-1-3	0	0	#DIV/0!	10	0	0	NA	NA	#VALUE!	557	273	49.0126	58	0	0
tRNA-Lys-CTT-1-4	107	50	46.729	7	7	100	NA	NA	#VALUE!	1885	903	47.9045	36	0	0
tRNA-Lys-CTT-1-5	10	9	90	9	0	0	NA	NA	#VALUE!	557	282	50.6284	54	0	0
tRNA-Lys-CTT-1-6	3	2	66.6667	0	0	#DIV/0!	NA	NA	#VALUE!	556	278	50	50	0	0
tRNA-Lys-CTT-1-7	52	42	80.7692	0	0	#DIV/0!	NA	NA	#VALUE!	533	267	50.0938	47	0	0
tRNA-Lys-CTT-1-8	4	3	75	5	0	0	NA	NA	#VALUE!	582	320	54.9828	40	0	0
tRNA-Lys-CTT-1-9	8	7	87.5	4	0	0	NA	NA	#VALUE!	566	310	54.7703	39	0	0
tRNA-Lys-TTT-1-1	746	30	4.02145	17	17	100	NA	NA	#VALUE!	5612	228	4.06272	22	1	4.54545
tRNA-Lys-TTT-2-1	827	462	55.8646	26	16	61.5385	NA	NA	#VALUE!	1108	464	41.8773	63	0	0
tRNA-Lys-TTT-2-2	21	17	80.9524	22	12	54.5455	NA	NA	#VALUE!	1493	762	51.0382	76	1	1.31579
tRNA-Lys-TTT-2-3	665	338	50.8271	25	11	44	NA	NA	#VALUE!	1140	504	44.2105	68	0	0
tRNA-Lys-TTT-2-4	51	47	92.1569	16	9	56.25	NA	NA	#VALUE!	1471	804	54.6567	82	0	0
tRNA-Lys-TTT-2-5	775	394	50.8387	10	2	20	NA	NA	#VALUE!	1120	477	42.5893	65	3	4.61538
tRNA-Met-CAT-1-1	819	567	69.2308	5584	5207	93.2486	NA	NA	#VALUE!	1227	974	79.3806	12	0	0
tRNA-Met-CAT-1-2	1280	678	52.9688	739	684	92.5575	NA	NA	#VALUE!	1090	912	83.6697	22	0	0
tRNA-Met-CAT-1-3	264	161	60.9848	746	624	83.6461	NA	NA	#VALUE!	1150	931	80.9565	20	0	0
tRNA-Met-CAT-1-4	384	219	57.0312	751	627	83.4887	NA	NA	#VALUE!	1176	932	79.2517	16	0	0
tRNA-Met-CAT-1-5	74	55	74.3243	11	0	0	NA	NA	#VALUE!	1087	931	85.6486	20	0	0
tRNA-Met-CAT-2-1	37	25	67.5676	17	10	58.8235	NA	NA	#VALUE!	1118	930	83.1843	58	0	0
tRNA-Phe-GAA-1-1	998	61	6.11222	3	3	100	NA	NA	#VALUE!	1127	412	36.5572	80	0	0
tRNA-Phe-GAA-1-2	39	38	97.4359	1	1	100	NA	NA	#VALUE!	2163	538	24.8729	70	3	4.28571
tRNA-Phe-GAA-1-3	918	56	6.10022	5	2	40	NA	NA	#VALUE!	1152	376	32.6389	76	0	0
tRNA-Phe-GAA-1-4	29	11	37.931	3	0	0	NA	NA	#VALUE!	2266	590	26.0371	94	1	1.06383
tRNA-Phe-GAA-1-5	978	89	9.1002	2	0	0	NA	NA	#VALUE!	1080	390	36.1111	94	4	4.25532
tRNA-Phe-GAA-1-6	930	48	5.16129	2	1	50	NA	NA	#VALUE!	1125	373	33.1556	67	0	0
tRNA-Phe-GAA-1-7	0	0	#DIV/0!	13	0	0	NA	NA	#VALUE!	2137	542	25.3627	76	1	1.31579
tRNA-Phe-GAA-1-8	954	51	5.34591	0	0	#DIV/0!	NA	NA	#VALUE!	1101	410	37.2389	93	1	1.07527
tRNA-Pro-AGG-1-1	98	21	21.4286	0	0	#DIV/0!	NA	NA	#VALUE!	135	16	11.8519	0	0	#DIV/0!
tRNA-Pro-AGG-1-2	102	22	21.5686	1	1	100	NA	NA	#VALUE!	137	19	13.8686	0	0	#DIV/0!
tRNA-Pro-AGG-1-3	19	19	100	18	18	100	NA	NA	#VALUE!	330	81	24.5455	0	0	#DIV/0!
tRNA-Pro-AGG-1-4	94	18	19.1489	0	0	#DIV/0!	NA	NA	#VALUE!	171	28	16.3743	0	0	#DIV/0!
tRNA-Pro-AGG-1-5	114	18	15.7895	1	1	100	NA	NA	#VALUE!	180	31	17.2222	0	0	#DIV/0!
tRNA-Pro-AGG-1-6	93	19	20.4301	0	0	#DIV/0!	NA	NA	#VALUE!	156	25	16.0256	0	0	#DIV/0!
tRNA-Pro-AGG-1-7	71	3	4.22535	0	0	#DIV/0!	NA	NA	#VALUE!	165	22	13.3333	0	0	#DIV/0!
tRNA-Pro-CGG-1-1	55	22	40	0	0	#DIV/0!	NA	NA	#VALUE!	248	55	22.1774	0	0	#DIV/0!
tRNA-Pro-CGG-2-1	50	0	0	0	0	#DIV/0!	NA	NA	#VALUE!	90	30	33.3333	4	0	0
tRNA-Pro-CGG-2-2	3	0	0	1	0	0	NA	NA	#VALUE!	163	45	27.6074	5	0	0
tRNA-Pro-CGG-2-3	58	1	1.72414	0	0	#DIV/0!	NA	NA	#VALUE!	106	30	28.3019	7	0	0
tRNA-Pro-CGG-3-1	20	6	30	0	0	#DIV/0!	NA	NA	#VALUE!	124	21	16.9355	6	0	0
tRNA-Pro-TGG-1-1	9	9	100	17	16	94.1176	NA	NA	#VALUE!	737	91	12.3474	20	2	10
tRNA-Pro-TGG-1-2	508	27	5.31496	0	0	#DIV/0!	NA	NA	#VALUE!	813	65	7.99508	14	5	35.7143
tRNA-Pro-TGG-1-3	480	27	5.625	3	1	33.3333	NA	NA	#VALUE!	828	56	6.76329	16	2	12.5
tRNA-Pro-TGG-1-4	480	26	5.41667	27	27	100	NA	NA	#VALUE!	867	66	7.61246	12	1	8.33333
tRNA-Pro-TGG-1-5	0	0	#DIV/0!	0	0	#DIV/0!	NA	NA	#VALUE!	699	89	12.7325	12	0	0
tRNA-SeC-TCA-1-1	0	0	#DIV/0!	0	0	#DIV/0!	NA	NA	#VALUE!	28	22	78.5714	5	0	0
tRNA-Ser-AGA-1-1	30	8	26.6667	4	1	25	NA	NA	#VALUE!	169	37	21.8935	173	33	19.0751
tRNA-Ser-AGA-2-1	0	0	#DIV/0!	1	0	0	NA	NA	#VALUE!	88	18	20.4545	255	38	14.902
tRNA-Ser-AGA-2-2	0	0	#DIV/0!	9	2	22.2222	NA	NA	#VALUE!	78	17	21.7949	262	39	14.8855
tRNA-Ser-AGA-2-3	19	6	31.5789	6	3	50	NA	NA	#VALUE!	77	23	29.8701	261	52	19.9234
tRNA-Ser-AGA-2-4	0	0	#DIV/0!	6	0	0	NA	NA	#VALUE!	90	18	20	261	38	14.5594
tRNA-Ser-AGA-2-5	19	4	21.0526	6	1	16.6667	NA	NA	#VALUE!	85	15	17.6471	244	44	18.0328
tRNA-Ser-AGA-3-1	0	0	#DIV/0!	3	0	0	NA	NA	#VALUE!	171	9	5.26316	196	38	19.3878
tRNA-Ser-AGA-3-2	23	8	34.7826	2	0	0	NA	NA	#VALUE!	115	17	14.7826	201	44	21.8905
tRNA-Ser-CGA-1-1	47	18	38.2979	41	37	90.2439	NA	NA	#VALUE!	289	39	13.4948	190	48	25.2632
tRNA-Ser-CGA-1-2	39	14	35.8974	9	0	0	NA	NA	#VALUE!	271	39	14.3911	199	50	25.1256
tRNA-Ser-CGA-1-3	0	0	#DIV/0!	6	0	0	NA	NA	#VALUE!	521	106	20.3455	193	39	20.2073
tRNA-Ser-CGA-1-4	45	12	26.6667	128	119	92.9688	NA	NA	#VALUE!	292	55	18.8356	181	35	19.337
tRNA-Ser-GCT-1-1	0	0	#DIV/0!	106	62	58.4906	NA	NA	#VALUE!	402	166	41.2935	216	25	11.5741
tRNA-Ser-GCT-2-1	0	0	#DIV/0!	5	2	40	NA	NA	#VALUE!	328	147	44.8171	239	40	16.7364
tRNA-Ser-GCT-2-2	0	0	#DIV/0!	3	0	0	NA	NA	#VALUE!	322	154	47.8261	221	39	17.6471
tRNA-Ser-GCT-2-3	62	7	11.2903	7	1	14.2857	NA	NA	#VALUE!	390	276	70.7692	204	43	21.0784
tRNA-Ser-GCT-2-4	0	0	#DIV/0!	21	0	0	NA	NA	#VALUE!	326	159	48.773	223	46	20.6278
tRNA-Ser-GCT-2-5	62	3	4.83871	11	10	90.9091	NA	NA	#VALUE!	456	316	69.2982	204	35	17.1569
tRNA-Ser-TGA-1-1	0	0	#DIV/0!	31	21	67.7419	NA	NA	#VALUE!	335	235	70.1493	91	49	53.8462
tRNA-Ser-TGA-2-1	14	9	64.2857	5	3	60	NA	NA	#VALUE!	748	206	27.5401	25	0	0
tRNA-Thr-AGT-1-1	9	9	100	8	8	100	NA	NA	#VALUE!	121	63	52.0661	17	4	23.5294
tRNA-Thr-AGT-1-2	15	15	100	6	6	100	NA	NA	#VALUE!	126	67	53.1746	13	8	61.5385
tRNA-Thr-AGT-1-3	2	0	0	0	0	#DIV/0!	NA	NA	#VALUE!	92	52	56.5217	9	4	44.4444
tRNA-Thr-AGT-1-4	81	65	80.2469	28	28	100	NA	NA	#VALUE!	305	141	46.2295	11	8	72.7273
tRNA-Thr-AGT-1-5	13	12	92.3077	29	29	100	NA	NA	#VALUE!	113	52	46.0177	7	3	42.8571
tRNA-Thr-AGT-1-6	20	19	95	0	0	#DIV/0!	NA	NA	#VALUE!	118	58	49.1525	13	2	15.3846
tRNA-Thr-AGT-1-7	14	10	71.4286	0	0	#DIV/0!	NA	NA	#VALUE!	324	170	52.4691	5	2	40
tRNA-Thr-AGT-2-1	8	8	100	1	0	0	NA	NA	#VALUE!	63	41	65.0794	0	0	#DIV/0!
tRNA-Thr-AGT-3-1	18	16	88.8889	0	0	#DIV/0!	NA	NA	#VALUE!	176	9	5.11364	0	0	#DIV/0!
tRNA-Thr-CGT-1-1	19	8	42.1053	9	7	77.7778	NA	NA	#VALUE!	139	73	52.518	7	0	0
tRNA-Thr-CGT-1-2	19	11	57.8947	0	0	#DIV/0!	NA	NA	#VALUE!	143	88	61.5385	5	0	0
tRNA-Thr-CGT-1-3	27	18	66.6667	8	0	0	NA	NA	#VALUE!	161	93	57.764	9	0	0
tRNA-Thr-TGT-1-1	6	2	33.3333	36	36	100	NA	NA	#VALUE!	111	51	45.9459	2	0	0
tRNA-Thr-TGT-2-1	4	0	0	53	0	0	NA	NA	#VALUE!	185	55	29.7297	9	0	0
tRNA-Thr-TGT-2-2	0	0	#DIV/0!	0	0	#DIV/0!	NA	NA	#VALUE!	94	31	32.9787	11	0	0
tRNA-Thr-TGT-2-3	6	0	0	0	0	#DIV/0!	NA	NA	#VALUE!	175	49	28	7	0	0
tRNA-Thr-TGT-2-4	0	0	#DIV/0!	6	0	0	NA	NA	#VALUE!	96	29	30.2083	8	0	0
tRNA-Thr-TGT-2-5	0	0	#DIV/0!	4	0	0	NA	NA	#VALUE!	107	44	41.1215	6	0	0
tRNA-Trp-CCA-1-1	6	0	0	0	0	#DIV/0!	NA	NA	#VALUE!	25	5	20	20	8	40
tRNA-Trp-CCA-1-2	0	0	#DIV/0!	0	0	#DIV/0!	NA	NA	#VALUE!	21	8	38.0952	20	11	55
tRNA-Trp-CCA-2-1	0	0	#DIV/0!	0	0	#DIV/0!	NA	NA	#VALUE!	26	8	30.7692	16	5	31.25
tRNA-Trp-CCA-2-2	6	0	0	31	31	100	NA	NA	#VALUE!	45	5	11.1111	14	4	28.5714
tRNA-Trp-CCA-2-3	1	1	100	0	0	#DIV/0!	NA	NA	#VALUE!	19	5	26.3158	23	11	47.8261
tRNA-Trp-CCA-2-4	6	2	33.3333	12	10	83.3333	NA	NA	#VALUE!	32	6	18.75	10	6	60
tRNA-Trp-CCA-2-5	5	0	0	0	0	#DIV/0!	NA	NA	#VALUE!	39	16	41.0256	22	11	50
tRNA-Trp-CCA-2-6	0	0	#DIV/0!	0	0	#DIV/0!	NA	NA	#VALUE!	18	4	22.2222	18	8	44.4444
tRNA-Tyr-GTA-1-1	1	0	0	10	7	70	419	199	47.494	2704	450	16.642	61	7	11.4754
tRNA-Tyr-GTA-1-2	21	21	100	0	0	#DIV/0!	36	27	75	2627	435	16.5588	55	7	12.7273
tRNA-Tyr-GTA-1-3	230	112	48.6957	69	37	53.6232	53	33	62.2642	5573	863	15.4854	57	10	17.5439
tRNA-Tyr-GTA-1-4	9	4	44.4444	7	5	71.4286	48	44	91.6667	2717	468	17.2249	71	9	12.6761
tRNA-Tyr-GTA-1-5	30	17	56.6667	1	1	100	167	149	89.2216	2701	423	15.6609	64	10	15.625
tRNA-Tyr-GTA-1-6	21	21	100	7	6	85.7143	106	87	82.0755	2665	458	17.1857	78	9	11.5385
tRNA-Tyr-GTA-1-7	12	4	33.3333	9	7	77.7778	116	114	98.2759	2688	425	15.811	78	5	6.41026
tRNA-Tyr-GTA-1-8	9	2	22.2222	24	24	100	69	49	71.0145	2674	446	16.6791	70	11	15.7143
tRNA-Tyr-GTA-1-9	214	123	57.4766	0	0	#DIV/0!	78	17	21.7949	5547	852	15.3597	64	5	7.8125
tRNA-Tyr-GTA-2-1	245	133	54.2857	0	0	#DIV/0!	662	278	41.994	5733	879	15.3323	4	0	0
tRNA-Val-AAC-1-1	32	22	68.75	5	5	100	NA	NA	#VALUE!	87	43	49.4253	266	18	6.76692
tRNA-Val-AAC-1-2	0	0	#DIV/0!	0	0	#DIV/0!	NA	NA	#VALUE!	81	53	65.4321	273	18	6.59341
tRNA-Val-AAC-2-1	10	0	0	9	8	88.8889	NA	NA	#VALUE!	767	112	14.6023	221	14	6.33484
tRNA-Val-AAC-2-2	8	1	12.5	0	0	#DIV/0!	NA	NA	#VALUE!	748	106	14.1711	219	13	5.93607
tRNA-Val-AAC-2-3	12	1	8.33333	0	0	#DIV/0!	NA	NA	#VALUE!	779	130	16.6881	189	12	6.34921
tRNA-Val-AAC-2-4	0	0	#DIV/0!	2	0	0	NA	NA	#VALUE!	1012	212	20.9486	203	13	6.40394
tRNA-Val-CAC-1-1	20	2	10	0	0	#DIV/0!	NA	NA	#VALUE!	1242	264	21.256	36	0	0
tRNA-Val-CAC-2-1	31	7	22.5806	0	0	#DIV/0!	NA	NA	#VALUE!	1268	281	22.1609	20	0	0
tRNA-Val-CAC-2-2	22	7	31.8182	1	1	100	NA	NA	#VALUE!	1209	294	24.3176	20	0	0
tRNA-Val-CAC-2-3	0	0	#DIV/0!	0	0	#DIV/0!	NA	NA	#VALUE!	712	279	39.1854	17	0	0
tRNA-Val-CAC-2-4	0	0	#DIV/0!	0	0	#DIV/0!	NA	NA	#VALUE!	673	260	38.633	18	0	0
tRNA-Val-CAC-2-5	0	0	#DIV/0!	0	0	#DIV/0!	NA	NA	#VALUE!	754	291	38.5942	16	0	0
tRNA-Val-CAC-2-6	18	7	38.8889	0	0	#DIV/0!	NA	NA	#VALUE!	1198	293	24.4574	24	0	0
tRNA-Val-TAC-1-1	76	53	69.7368	29	13	44.8276	NA	NA	#VALUE!	4227	1900	44.9491	201	1	0.497512
tRNA-Val-TAC-1-2	0	0	#DIV/0!	5	0	0	NA	NA	#VALUE!	2591	1375	53.0683	210	0	0
SUM	52213	18144	34.75	12668	9606	75.8289	3870	2770	71.5762	222037	81881	36.8772	26752	2350	8.78439

## Sheet: sRNA libraries
tRNA.name	Allreads.RNasePsite	TtoCreads.RNasePsite	Allreads.RNaseZsite	TtoCreads.RNaseZsite	Allreads.Intron	TtoCreads.Intron	Allreads.Other	TtoCreads.Other	Allreads.CCA	TtoCreads.CCA
tRNA-Ala-AGC-1-1	110	2	1	1	NA	NA	37	0	24	0
tRNA-Ala-AGC-2-1	0	0	0	0	NA	NA	44	1	11	1
tRNA-Ala-AGC-2-10	87	2	1	0	NA	NA	48	6	6	0
tRNA-Ala-AGC-2-11	91	2	19	3	NA	NA	29	2	12	1
tRNA-Ala-AGC-2-2	105	0	3	0	NA	NA	43	0	11	1
tRNA-Ala-AGC-2-3	2	0	0	0	NA	NA	58	2	9	0
tRNA-Ala-AGC-2-4	96	1	3	0	NA	NA	30	0	5	0
tRNA-Ala-AGC-2-5	10	0	0	0	NA	NA	50	4	15	1
tRNA-Ala-AGC-2-6	10	0	3	1	NA	NA	58	3	11	0
tRNA-Ala-AGC-2-7	93	1	0	0	NA	NA	33	1	11	0
tRNA-Ala-AGC-2-8	9	0	0	0	NA	NA	56	2	10	0
tRNA-Ala-AGC-2-9	4	0	1	0	NA	NA	40	0	5	0
tRNA-Ala-CGC-1-1	4	0	114	18	NA	NA	8	0	1492	27
tRNA-Ala-CGC-1-2	16	0	165	2	NA	NA	11	0	1467	19
tRNA-Ala-CGC-1-3	6	1	0	0	NA	NA	7	1	1454	16
tRNA-Ala-TGC-1-1	6	0	38	0	NA	NA	122	3	4711	39
tRNA-Ala-TGC-2-1	255	5	25	0	NA	NA	38	2	4746	57
tRNA-Arg-ACG-1-1	3	0	9	2	NA	NA	26	2	30	0
tRNA-Arg-ACG-1-10	0	0	5	0	NA	NA	10	0	36	1
tRNA-Arg-ACG-1-2	1	0	6	1	NA	NA	20	0	40	1
tRNA-Arg-ACG-1-3	5	0	19	1	NA	NA	22	0	34	1
tRNA-Arg-ACG-1-4	2	0	65	1	NA	NA	15	0	36	0
tRNA-Arg-ACG-1-5	1	0	3	0	NA	NA	12	0	34	0
tRNA-Arg-ACG-1-6	0	0	2	0	NA	NA	9	0	41	1
tRNA-Arg-ACG-1-7	2	0	44	35	NA	NA	10	1	37	0
tRNA-Arg-ACG-1-8	0	0	3	0	NA	NA	12	1	31	0
tRNA-Arg-ACG-1-9	0	0	4	0	NA	NA	4	0	37	1
tRNA-Arg-CCT-1-1	0	0	4	0	NA	NA	269	8	6	0
tRNA-Arg-CCT-1-2	0	0	5	0	NA	NA	147	7	12	0
tRNA-Arg-CCT-1-3	2	0	3	0	NA	NA	281	10	12	0
tRNA-Arg-TCG-1-1	2	0	9	1	NA	NA	9	0	18	0
tRNA-Arg-TCG-2-1	3	0	5	0	NA	NA	10	0	24	0
tRNA-Arg-TCG-2-2	5	0	2	0	NA	NA	8	0	28	1
tRNA-Arg-TCG-2-3	1	0	3	0	NA	NA	15	0	21	1
tRNA-Arg-TCG-2-4	4	0	3	0	NA	NA	6	0	26	0
tRNA-Arg-TCG-3-1	0	0	0	0	NA	NA	6	0	29	1
tRNA-Arg-TCG-3-2	0	0	0	0	NA	NA	6	0	25	1
tRNA-Arg-TCG-3-3	0	0	0	0	NA	NA	10	0	27	0
tRNA-Arg-TCG-3-4	2	0	0	0	NA	NA	9	0	12	0
tRNA-Arg-TCG-4-1	0	0	0	0	NA	NA	6	0	17	1
tRNA-Arg-TCT-1-1	10	0	4	0	NA	NA	210	2	24	0
tRNA-Arg-TCT-2-1	0	0	0	0	NA	NA	1	0	3	0
tRNA-Arg-TCT-3-1	1	0	0	0	NA	NA	0	0	1	0
tRNA-Asn-GTT-1-1	9	1	107	7	NA	NA	385	17	1349	9
tRNA-Asn-GTT-1-10	4	0	62	5	NA	NA	400	12	1333	7
tRNA-Asn-GTT-1-2	3	0	43	21	NA	NA	981	13	1330	4
tRNA-Asn-GTT-1-3	3	1	17	1	NA	NA	359	17	1303	5
tRNA-Asn-GTT-1-4	0	0	147	85	NA	NA	381	13	1361	8
tRNA-Asn-GTT-1-5	1	0	138	12	NA	NA	994	22	1359	8
tRNA-Asn-GTT-1-6	11	0	24	0	NA	NA	920	22	1371	5
tRNA-Asn-GTT-1-7	0	0	166	5	NA	NA	411	22	1311	7
tRNA-Asn-GTT-1-8	3	0	136	0	NA	NA	1035	27	1339	6
tRNA-Asn-GTT-1-9	4	0	145	14	NA	NA	977	20	1345	6
tRNA-Asp-GTC-1-1	2	0	4	0	NA	NA	183	8	141	1
tRNA-Asp-GTC-1-10	88	0	8	0	NA	NA	303	1	143	4
tRNA-Asp-GTC-1-11	76	2	4	0	NA	NA	311	11	144	2
tRNA-Asp-GTC-1-12	97	1	31	0	NA	NA	301	3	134	1
tRNA-Asp-GTC-1-2	73	1	15	0	NA	NA	288	5	133	3
tRNA-Asp-GTC-1-3	20	1	5	0	NA	NA	168	6	149	2
tRNA-Asp-GTC-1-4	2	0	37	5	NA	NA	170	6	130	1
tRNA-Asp-GTC-1-5	82	2	7	0	NA	NA	325	2	131	1
tRNA-Asp-GTC-1-6	87	2	29	0	NA	NA	292	5	132	1
tRNA-Asp-GTC-1-7	81	0	22	0	NA	NA	311	4	130	1
tRNA-Asp-GTC-1-8	63	2	9	0	NA	NA	308	4	125	4
tRNA-Asp-GTC-1-9	2	0	6	0	NA	NA	168	2	132	2
tRNA-Asp-GTC-2-1	74	1	6	0	NA	NA	48	2	119	2
tRNA-Asp-GTC-3-1	5	0	1	0	NA	NA	177	4	8	1
tRNA-Cys-GCA-1-1	157	3	26	18	NA	NA	279	4	521	18
tRNA-Cys-GCA-1-2	163	2	28	0	NA	NA	278	4	554	14
tRNA-Cys-GCA-1-3	168	2	34	14	NA	NA	260	3	509	8
tRNA-Cys-GCA-1-4	158	3	38	21	NA	NA	239	6	542	13
tRNA-Cys-GCA-2-1	360	5	0	0	NA	NA	43	1	25	2
tRNA-Cys-GCA-3-1	221	3	0	0	NA	NA	224	1	43	1
tRNA-Cys-GCA-4-1	1	0	3	3	NA	NA	100	11	33	2
tRNA-Gln-CTG-1-1	0	0	3	0	NA	NA	30	1	71	1
tRNA-Gln-CTG-2-1	1	0	4	1	NA	NA	696	18	78	0
tRNA-Gln-CTG-2-2	7	0	9	1	NA	NA	715	6	66	1
tRNA-Gln-CTG-2-3	3	0	5	0	NA	NA	708	6	84	3
tRNA-Gln-CTG-2-4	3	0	10	0	NA	NA	280	14	75	6
tRNA-Gln-CTG-2-5	1	0	5	1	NA	NA	244	7	80	0
tRNA-Gln-CTG-3-1	7	1	15	5	NA	NA	249	7	126	1
tRNA-Gln-CTG-4-1	0	0	2	1	NA	NA	21	0	122	5
tRNA-Gln-TTG-1-1	3	0	5	1	NA	NA	111	2	143	4
tRNA-Gln-TTG-1-2	3	0	3	2	NA	NA	71	2	116	1
tRNA-Gln-TTG-1-3	1	0	57	2	NA	NA	98	0	106	3
tRNA-Gln-TTG-2-1	0	0	13	10	NA	NA	116	2	126	0
tRNA-Glu-CTC-1-1	22	0	47	12	NA	NA	125	2	499	9
tRNA-Glu-CTC-2-1	0	0	46	0	NA	NA	88	5	20	0
tRNA-Glu-CTC-2-2	30	1	7	1	NA	NA	189	3	29	1
tRNA-Glu-CTC-2-3	3	0	13	0	NA	NA	89	5	24	1
tRNA-Glu-CTC-3-1	21	1	3	0	NA	NA	136	3	37	1
tRNA-Glu-CTC-3-2	27	1	4	0	NA	NA	135	1	24	0
tRNA-Glu-CTC-3-3	22	2	1	0	NA	NA	146	1	32	2
tRNA-Glu-CTC-3-4	30	0	5	0	NA	NA	154	2	46	0
tRNA-Glu-CTC-3-5	23	0	1	0	NA	NA	138	5	30	1
tRNA-Glu-CTC-3-6	31	0	1	0	NA	NA	153	3	34	2
tRNA-Glu-CTC-3-7	33	0	4	0	NA	NA	135	4	30	0
tRNA-Glu-CTC-3-8	21	0	24	1	NA	NA	119	1	41	1
tRNA-Glu-CTC-3-9	23	0	1	0	NA	NA	149	3	25	0
tRNA-Glu-CTC-5-1	1	0	2	0	NA	NA	21	0	0	0
tRNA-Glu-CTC-6-1	0	0	0	0	NA	NA	0	0	0	0
tRNA-Glu-TTC-1-1	6	0	15	0	NA	NA	123	1	507	16
tRNA-Glu-TTC-1-2	228	4	54	1	NA	NA	558	10	517	11
tRNA-Glu-TTC-1-3	1	0	4	0	NA	NA	132	4	540	16
tRNA-Glu-TTC-1-4	1	0	4	0	NA	NA	128	7	534	11
tRNA-Glu-TTC-1-5	0	0	22	10	NA	NA	144	5	521	11
tRNA-Glu-TTC-1-6	1	0	132	3	NA	NA	130	1	504	7
tRNA-Gly-GCC-1-1	0	0	23	9	NA	NA	122	3	427	4
tRNA-Gly-GCC-1-10	0	0	21	0	NA	NA	326	8	421	2
tRNA-Gly-GCC-1-11	5	0	23	5	NA	NA	314	4	416	2
tRNA-Gly-GCC-1-12	1	0	14	0	NA	NA	122	4	414	1
tRNA-Gly-GCC-1-13	5	0	38	14	NA	NA	320	3	406	0
tRNA-Gly-GCC-1-2	1	0	151	0	NA	NA	295	5	400	1
tRNA-Gly-GCC-1-3	1	0	30	0	NA	NA	334	4	375	0
tRNA-Gly-GCC-1-4	4	0	26	8	NA	NA	339	4	424	2
tRNA-Gly-GCC-1-5	9	1	9	1	NA	NA	123	3	387	2
tRNA-Gly-GCC-1-6	2	0	28	0	NA	NA	127	3	429	5
tRNA-Gly-GCC-1-7	1	0	20	0	NA	NA	141	9	427	3
tRNA-Gly-GCC-1-8	0	0	40	0	NA	NA	286	5	442	2
tRNA-Gly-GCC-1-9	0	0	39	0	NA	NA	131	10	412	4
tRNA-Gly-GCC-2-1	4	0	22	1	NA	NA	96	3	420	5
tRNA-Gly-TCC-1-1	0	0	16	0	NA	NA	55	0	287	0
tRNA-Gly-TCC-1-2	5	0	20	0	NA	NA	26	4	315	3
tRNA-Gly-TCC-1-3	1	1	14	1	NA	NA	53	0	321	1
tRNA-Gly-TCC-1-4	1	0	47	4	NA	NA	53	4	269	3
tRNA-Gly-TCC-2-1	2	0	33	0	NA	NA	115	3	294	3
tRNA-Gly-TCC-2-2	3	0	33	0	NA	NA	106	2	303	1
tRNA-His-GTG-1-1	2	0	1	0	NA	NA	16	0	731	10
tRNA-His-GTG-1-2	9	2	5	5	NA	NA	23	0	750	7
tRNA-His-GTG-1-3	7	0	6	5	NA	NA	22	0	757	4
tRNA-His-GTG-1-4	26	2	5	4	NA	NA	65	0	773	8
tRNA-His-GTG-1-5	0	0	3	2	NA	NA	16	0	757	4
tRNA-His-GTG-2-1	13	0	9	6	NA	NA	67	0	0	0
tRNA-Ile-AAT-1-1	4	0	1	0	NA	NA	771	11	18	1
tRNA-Ile-AAT-1-2	4	0	5	2	NA	NA	728	3	31	2
tRNA-Ile-AAT-1-3	0	0	15	1	NA	NA	1309	19	21	0
tRNA-Ile-AAT-1-4	3	0	4	0	NA	NA	794	18	28	0
tRNA-Ile-AAT-1-5	2	0	6	0	NA	NA	789	4	25	0
tRNA-Ile-AAT-1-6	1	0	14	0	NA	NA	788	2	22	0
tRNA-Ile-AAT-1-7	3	0	4	0	NA	NA	798	10	31	1
tRNA-Ile-AAT-1-8	2	0	1	0	NA	NA	795	9	18	0
tRNA-Ile-AAT-1-9	10	0	13	1	NA	NA	749	9	17	0
tRNA-Ile-AAT-2-1	0	0	2	0	NA	NA	1252	24	0	0
tRNA-Ile-TAT-1-1	5	0	8	1	215	2	58	0	356	2
tRNA-Ile-TAT-1-2	3	0	14	0	143	2	43	0	355	3
tRNA-iMet-CAT-1-1	0	0	0	0	NA	NA	73	0	8	0
tRNA-iMet-CAT-1-2	12	2	1	0	NA	NA	165	0	12	0
tRNA-iMet-CAT-1-3	0	0	2	1	NA	NA	73	3	10	0
tRNA-iMet-CAT-1-4	1	1	0	0	NA	NA	70	1	9	0
tRNA-iMet-CAT-1-5	6	0	0	0	NA	NA	144	0	18	0
tRNA-iMet-CAT-2-1	5	0	3	2	NA	NA	99	1	16	0
tRNA-Leu-AAG-1-1	3	0	4	0	NA	NA	62	2	21	0
tRNA-Leu-AAG-1-2	0	0	4	0	NA	NA	67	4	23	1
tRNA-Leu-AAG-1-3	49	1	18	0	NA	NA	110	3	30	0
tRNA-Leu-AAG-1-4	36	1	3	0	NA	NA	103	7	25	1
tRNA-Leu-CAA-1-1	54	1	10	0	35	0	1906	41	201	1
tRNA-Leu-CAA-2-1	13	0	6	0	42	0	70	2	197	2
tRNA-Leu-CAA-2-2	53	0	10	0	7	0	105	5	192	2
tRNA-Leu-CAA-2-3	23	0	5	0	134	2	82	5	189	3
tRNA-Leu-CAG-1-1	49	0	15	0	NA	NA	43	3	205	1
tRNA-Leu-CAG-1-2	9	0	3	0	NA	NA	30	0	223	1
tRNA-Leu-CAG-1-3	4	0	7	2	NA	NA	19	0	180	1
tRNA-Leu-CAG-1-4	0	0	2	0	NA	NA	27	0	169	1
tRNA-Leu-CAG-1-5	0	0	4	0	NA	NA	25	0	195	2
tRNA-Leu-CAG-1-6	4	0	7	0	NA	NA	23	0	218	3
tRNA-Leu-CAG-1-7	2	1	8	1	NA	NA	25	0	183	0
tRNA-Leu-CAG-1-8	70	2	13	1	NA	NA	44	0	173	2
tRNA-Leu-TAA-1-1	1	0	0	0	NA	NA	779	14	38	0
tRNA-Leu-TAA-2-1	2	0	0	0	NA	NA	904	8	41	1
tRNA-Leu-TAA-3-1	1	0	0	0	NA	NA	323	7	8	0
tRNA-Leu-TAA-4-1	6	0	8	1	NA	NA	356	11	192	1
tRNA-Leu-TAG-1-1	0	0	1	0	NA	NA	92	0	924	10
tRNA-Leu-TAG-1-2	15	1	116	1	NA	NA	81	2	960	13
tRNA-Lys-CTT-1-1	1	0	9	1	NA	NA	160	5	82	0
tRNA-Lys-CTT-1-10	2	0	24	1	NA	NA	131	6	77	2
tRNA-Lys-CTT-1-11	46	0	8	1	NA	NA	616	7	57	1
tRNA-Lys-CTT-1-12	92	1	23	1	NA	NA	692	12	78	1
tRNA-Lys-CTT-1-13	4	0	11	0	NA	NA	129	4	60	0
tRNA-Lys-CTT-1-2	0	0	4	0	NA	NA	166	4	67	2
tRNA-Lys-CTT-1-3	1	0	37	2	NA	NA	156	3	54	2
tRNA-Lys-CTT-1-4	43	0	11	1	NA	NA	671	12	67	3
tRNA-Lys-CTT-1-5	5	0	37	0	NA	NA	156	2	66	1
tRNA-Lys-CTT-1-6	0	0	4	0	NA	NA	132	6	66	0
tRNA-Lys-CTT-1-7	1	0	1	0	NA	NA	170	1	78	0
tRNA-Lys-CTT-1-8	0	0	4	0	NA	NA	149	4	74	1
tRNA-Lys-CTT-1-9	1	0	8	0	NA	NA	150	5	65	0
tRNA-Lys-TTT-1-1	54	0	2	0	NA	NA	130	0	127	0
tRNA-Lys-TTT-2-1	92	0	13	0	NA	NA	116	0	33	1
tRNA-Lys-TTT-2-2	2	0	12	0	NA	NA	71	2	37	0
tRNA-Lys-TTT-2-3	91	0	23	2	NA	NA	109	1	23	0
tRNA-Lys-TTT-2-4	0	0	8	0	NA	NA	86	2	36	0
tRNA-Lys-TTT-2-5	96	3	2	0	NA	NA	109	5	37	1
tRNA-Met-CAT-1-1	6	0	14	2	NA	NA	403	12	45	0
tRNA-Met-CAT-1-2	4	0	19	1	NA	NA	155	6	44	0
tRNA-Met-CAT-1-3	0	0	6	1	NA	NA	434	4	46	0
tRNA-Met-CAT-1-4	1	0	4	0	NA	NA	391	4	44	0
tRNA-Met-CAT-1-5	0	0	1	1	NA	NA	141	6	33	1
tRNA-Met-CAT-2-1	2	0	7	1	NA	NA	153	7	27	0
tRNA-Phe-GAA-1-1	137	2	13	9	NA	NA	45	1	623	14
tRNA-Phe-GAA-1-2	0	0	3	0	NA	NA	92	3	599	11
tRNA-Phe-GAA-1-3	146	2	30	15	NA	NA	37	0	637	5
tRNA-Phe-GAA-1-4	3	0	126	3	NA	NA	82	0	614	10
tRNA-Phe-GAA-1-5	142	2	35	6	NA	NA	49	0	567	11
tRNA-Phe-GAA-1-6	141	1	4	0	NA	NA	62	1	614	12
tRNA-Phe-GAA-1-7	1	0	65	8	NA	NA	101	2	619	12
tRNA-Phe-GAA-1-8	145	5	24	17	NA	NA	50	0	634	15
tRNA-Pro-AGG-1-1	1	0	0	0	NA	NA	169	4	73	0
tRNA-Pro-AGG-1-2	5	1	29	0	NA	NA	157	0	72	0
tRNA-Pro-AGG-1-3	1	0	1	0	NA	NA	387	10	67	1
tRNA-Pro-AGG-1-4	2	0	4	0	NA	NA	155	3	59	0
tRNA-Pro-AGG-1-5	1	0	0	0	NA	NA	165	1	75	0
tRNA-Pro-AGG-1-6	2	0	2	0	NA	NA	176	4	66	0
tRNA-Pro-AGG-1-7	0	0	1	0	NA	NA	151	2	77	0
tRNA-Pro-CGG-1-1	4	0	6	0	NA	NA	81	2	76	0
tRNA-Pro-CGG-2-1	3	0	8	0	NA	NA	57	0	72	1
tRNA-Pro-CGG-2-2	0	0	6	0	NA	NA	32	2	63	0
tRNA-Pro-CGG-2-3	2	0	0	0	NA	NA	52	0	67	0
tRNA-Pro-CGG-3-1	2	0	2	0	NA	NA	54	0	75	0
tRNA-Pro-TGG-1-1	1	0	4	0	NA	NA	303	11	104	2
tRNA-Pro-TGG-1-2	4	0	8	1	NA	NA	635	8	112	1
tRNA-Pro-TGG-1-3	1	0	0	0	NA	NA	649	13	109	1
tRNA-Pro-TGG-1-4	4	0	1	0	NA	NA	620	13	93	2
tRNA-Pro-TGG-1-5	0	0	4	0	NA	NA	317	17	125	1
tRNA-SeC-TCA-1-1	0	0	10	0	NA	NA	38	2	6	0
tRNA-Ser-AGA-1-1	10	0	13	12	NA	NA	23	0	787	11
tRNA-Ser-AGA-2-1	0	0	18	0	NA	NA	40	2	1317	9
tRNA-Ser-AGA-2-2	1	0	18	4	NA	NA	35	2	1270	17
tRNA-Ser-AGA-2-3	46	0	27	4	NA	NA	40	1	1358	7
tRNA-Ser-AGA-2-4	0	0	23	0	NA	NA	19	0	1324	10
tRNA-Ser-AGA-2-5	29	0	11	4	NA	NA	17	1	1304	7
tRNA-Ser-AGA-3-1	1	0	41	34	NA	NA	34	1	770	3
tRNA-Ser-AGA-3-2	47	0	14	13	NA	NA	23	1	778	5
tRNA-Ser-CGA-1-1	13	0	22	0	NA	NA	28	0	777	6
tRNA-Ser-CGA-1-2	20	0	81	0	NA	NA	17	0	763	3
tRNA-Ser-CGA-1-3	3	1	14	0	NA	NA	23	1	761	5
tRNA-Ser-CGA-1-4	29	0	15	9	NA	NA	27	1	778	6
tRNA-Ser-GCT-1-1	3	1	70	6	NA	NA	58	1	304	10
tRNA-Ser-GCT-2-1	0	0	8	5	NA	NA	47	2	247	5
tRNA-Ser-GCT-2-2	0	0	3	0	NA	NA	49	0	288	1
tRNA-Ser-GCT-2-3	35	0	10	0	NA	NA	110	1	271	3
tRNA-Ser-GCT-2-4	3	0	3	0	NA	NA	52	2	335	7
tRNA-Ser-GCT-2-5	35	0	15	3	NA	NA	99	2	275	7
tRNA-Ser-TGA-1-1	5	0	8	0	NA	NA	38	2	109	0
tRNA-Ser-TGA-2-1	8	1	4	0	NA	NA	7	0	74	1
tRNA-Thr-AGT-1-1	2	0	3	1	NA	NA	55	3	11	0
tRNA-Thr-AGT-1-2	18	2	2	0	NA	NA	61	1	15	0
tRNA-Thr-AGT-1-3	2	0	1	0	NA	NA	53	0	23	0
tRNA-Thr-AGT-1-4	5	0	9	0	NA	NA	221	2	13	0
tRNA-Thr-AGT-1-5	7	0	6	5	NA	NA	76	2	13	1
tRNA-Thr-AGT-1-6	8	0	19	0	NA	NA	64	1	17	0
tRNA-Thr-AGT-1-7	8	1	8	0	NA	NA	212	5	14	0
tRNA-Thr-AGT-2-1	0	0	0	0	NA	NA	36	1	0	0
tRNA-Thr-AGT-3-1	8	0	0	0	NA	NA	1	0	0	0
tRNA-Thr-CGT-1-1	7	0	1	1	NA	NA	117	0	31	0
tRNA-Thr-CGT-1-2	6	2	4	0	NA	NA	125	2	22	0
tRNA-Thr-CGT-1-3	4	1	6	0	NA	NA	130	2	31	0
tRNA-Thr-TGT-1-1	2	0	0	0	NA	NA	34	1	15	0
tRNA-Thr-TGT-2-1	1	0	2	1	NA	NA	82	0	24	0
tRNA-Thr-TGT-2-2	0	0	3	3	NA	NA	16	0	16	0
tRNA-Thr-TGT-2-3	1	0	0	0	NA	NA	71	3	19	1
tRNA-Thr-TGT-2-4	0	0	1	0	NA	NA	17	0	18	0
tRNA-Thr-TGT-2-5	1	0	1	0	NA	NA	32	0	21	0
tRNA-Trp-CCA-1-1	2	0	2	0	NA	NA	15	1	40	1
tRNA-Trp-CCA-1-2	1	0	0	0	NA	NA	4	0	51	1
tRNA-Trp-CCA-2-1	0	0	0	0	NA	NA	21	1	48	1
tRNA-Trp-CCA-2-2	12	1	4	0	NA	NA	31	1	40	0
tRNA-Trp-CCA-2-3	4	0	0	0	NA	NA	18	0	53	2
tRNA-Trp-CCA-2-4	2	0	1	0	NA	NA	45	0	40	1
tRNA-Trp-CCA-2-5	6	0	1	0	NA	NA	56	3	42	1
tRNA-Trp-CCA-2-6	1	0	2	1	NA	NA	12	0	41	1
tRNA-Tyr-GTA-1-1	0	0	5	0	6	1	9	0	109	1
tRNA-Tyr-GTA-1-2	0	0	0	0	0	0	11	0	129	1
tRNA-Tyr-GTA-1-3	13	1	2	0	5	0	26	0	114	0
tRNA-Tyr-GTA-1-4	0	0	9	0	2	0	13	1	128	1
tRNA-Tyr-GTA-1-5	0	0	6	0	0	0	9	0	119	3
tRNA-Tyr-GTA-1-6	3	0	4	0	5	1	7	0	120	0
tRNA-Tyr-GTA-1-7	0	0	6	0	2	0	8	0	128	0
tRNA-Tyr-GTA-1-8	1	0	1	1	0	0	16	0	114	0
tRNA-Tyr-GTA-1-9	15	1	2	0	7	0	20	0	129	2
tRNA-Tyr-GTA-2-1	14	0	0	0	13	0	13	0	8	0
tRNA-Val-AAC-1-1	0	0	9	8	NA	NA	24	0	994	1
tRNA-Val-AAC-1-2	1	0	10	2	NA	NA	33	0	1110	1
tRNA-Val-AAC-2-1	2	0	25	10	NA	NA	117	2	1116	5
tRNA-Val-AAC-2-2	3	0	19	7	NA	NA	84	0	1112	3
tRNA-Val-AAC-2-3	2	0	11	0	NA	NA	86	1	1127	1
tRNA-Val-AAC-2-4	2	0	6	0	NA	NA	122	0	1114	2
tRNA-Val-CAC-1-1	16	0	1	0	NA	NA	57	0	683	0
tRNA-Val-CAC-2-1	15	0	5	0	NA	NA	46	0	93	0
tRNA-Val-CAC-2-2	19	0	11	3	NA	NA	45	2	111	0
tRNA-Val-CAC-2-3	3	0	49	0	NA	NA	26	0	111	0
tRNA-Val-CAC-2-4	2	0	3	0	NA	NA	36	1	136	0
tRNA-Val-CAC-2-5	6	0	5	0	NA	NA	30	2	125	0
tRNA-Val-CAC-2-6	21	1	4	0	NA	NA	53	0	109	0
tRNA-Val-TAC-1-1	76	2	14	0	NA	NA	186	3	269	2
tRNA-Val-TAC-1-2	1	0	11	5	NA	NA	95	5	215	0
	5979	104	4793	624	616	8	52317	1061	85938	839
