# Supplementary material for: Exportin-5 binding precedes 5′- and 3′-end processing of tRNA precursors in Drosophila
Source: J Biol Chem. 2024 Aug 2;300(9):107632. doi: 10.1016/j.jbc.2024.107632 (PMC11402290; doi:10.1016/j.jbc.2024.107632)
Supplement: UCSC Tracks [file mmc10.zip]

Archive with 14 entries (13 files):
- UCSC_tracks/
- __MACOSX/._UCSC_tracks
- UCSC_tracks/~$pplementalDataLegend.docx
- __MACOSX/UCSC_tracks/._~$pplementalDataLegend.docx
- UCSC_tracks/SupplementalDataLegend.docx
- __MACOSX/UCSC_tracks/._SupplementalDataLegend.docx
- UCSC_tracks/TtoC_merged.bw
- __MACOSX/UCSC_tracks/._TtoC_merged.bw
- UCSC_tracks/D041exdm6.best.mm.forward_for_UCSC.bw
- __MACOSX/UCSC_tracks/._D041exdm6.best.mm.forward_for_UCSC.bw
- UCSC_tracks/D041exdm6.best.mm.reverse_for_UCSC.bw
- __MACOSX/UCSC_tracks/._D041exdm6.best.mm.reverse_for_UCSC.bw
- UCSC_tracks/clusters.bed
- __MACOSX/UCSC_tracks/._clusters.bed
