# Supplementary material for: Exportin-5 binding precedes 5′- and 3′-end processing of tRNA precursors in Drosophila
Source: J Biol Chem. 2024 Aug 2;300(9):107632. doi: 10.1016/j.jbc.2024.107632 (PMC11402290; doi:10.1016/j.jbc.2024.107632)
Supplement: UCSC Tracks [file mmc10.zip › UCSC_tracks/clusters.bed]

track name="clusters" description="D041_clusters" color=0,0,255,
chr2L	6248	6269	40
chr2L	49731	49766	33
chr2L	51698	51731	16
chr2L	62180	62199	3
chr2L	67072	67101	15
chr2L	67570	67595	36
chr2L	67685	67705	16
chr2L	67950	67976	21
chr2L	67985	68010	11
chr2L	68360	68379	18
chr2L	68420	68470	147
chr2L	68514	68567	287
chr2L	68611	68631	49
chr2L	68743	68858	361
chr2L	68874	68906	164
chr2L	68912	68951	144
chr2L	69076	69098	42
chr2L	69109	69142	253
chr2L	69194	69212	18
chr2L	69217	69234	41
chr2L	69253	69274	27
chr2L	69286	69366	317
chr2L	69371	69478	361
chr2L	69515	69563	158
chr2L	69608	69630	97
chr2L	69636	69669	508
chr2L	69731	69753	55
chr2L	69805	69824	43
chr2L	69837	69887	108
chr2L	69902	69939	180
chr2L	69945	69969	1905
chr2L	69991	70012	37
chr2L	70029	70048	35
chr2L	70054	70073	124
chr2L	70078	70095	41
chr2L	70099	70125	161
chr2L	70126	70158	389
chr2L	70207	70229	19
chr2L	70266	70364	242
chr2L	70374	70395	44
chr2L	72649	72683	58
chr2L	72706	72761	50
chr2L	72805	72828	491
chr2L	72970	72992	14
chr2L	73151	73173	16
chr2L	73261	73280	83
chr2L	73425	73449	62
chr2L	73520	73558	38
chr2L	73560	73596	216
chr2L	73706	73725	28
chr2L	73729	73751	89
chr2L	73758	73777	6
chr2L	73877	73900	35
chr2L	73947	74006	171
chr2L	74093	74114	46
chr2L	74190	74210	11
chr2L	74228	74250	93
chr2L	74737	74763	26
chr2L	75107	75126	14
chr2L	75155	75175	40
chr2L	75220	75265	98
chr2L	75283	75323	190
chr2L	75365	75464	1094
chr2L	75473	75537	214
chr2L	75538	75594	308
chr2L	75601	75630	447
chr2L	75631	75654	224
chr2L	75664	75687	90
chr2L	75712	75758	787
chr2L	75777	75838	162
chr2L	75870	75942	300
chr2L	75961	75988	26
chr2L	76009	76068	279
chr2L	76583	76606	69
chr2L	76899	76920	12
chr2L	76957	76975	21
chr2L	76976	76996	43
chr2L	77012	77031	45
chr2L	77121	77145	48
chr2L	77302	77324	108
chr2L	77342	77386	79
chr2L	77481	77502	36
chr2L	77724	77746	29
chr2L	77835	77862	165
chr2L	77872	77903	101
chr2L	78005	78036	56
chr2L	78095	78118	29
chr2L	78131	78155	47
chr2L	78195	78215	34
chr2L	78217	78238	23
chr2L	78279	78303	89
chr2L	78499	78520	31
chr2L	83156	83175	30
chr2L	86723	86744	13
chr2L	90401	90418	44
chr2L	91346	91363	27
chr2L	95386	95422	123
chr2L	95450	95495	41
chr2L	95612	95701	267
chr2L	95707	95764	111
chr2L	95822	95847	135
chr2L	95848	95870	35
chr2L	95879	95934	252
chr2L	95938	95964	106
chr2L	95965	95988	118
chr2L	95992	96016	30
chr2L	96029	96080	429
chr2L	96092	96110	36
chr2L	96118	96185	204
chr2L	96208	96265	210
chr2L	96274	96294	38
chr2L	96304	96349	152
chr2L	96436	96460	143
chr2L	96486	96507	25
chr2L	96520	96550	210
chr2L	96567	96615	131
chr2L	96639	96663	108
chr2L	96723	96743	42
chr2L	96752	96771	16
chr2L	96787	96819	153
chr2L	96851	96924	261
chr2L	96971	97063	379
chr2L	97074	97118	152
chr2L	97119	97143	53
chr2L	97149	97189	132
chr2L	97200	97218	90
chr2L	97231	97265	273
chr2L	97283	97306	329
chr2L	97307	97381	346
chr2L	97399	97430	285
chr2L	97441	97476	175
chr2L	97480	97513	145
chr2L	97534	97557	55
chr2L	97571	97599	112
chr2L	97642	97663	26
chr2L	97676	97699	36
chr2L	97715	97735	26
chr2L	97896	97920	74
chr2L	98111	98131	55
chr2L	98161	98196	72
chr2L	98221	98242	52
chr2L	98256	98275	33
chr2L	98367	98389	34
chr2L	98723	98748	73
chr2L	98778	98803	166
chr2L	98809	98830	46
chr2L	98843	98868	100
chr2L	98945	98964	34
chr2L	98997	99021	45
chr2L	99027	99089	132
chr2L	99174	99198	40
chr2L	99209	99244	478
chr2L	99261	99339	610
chr2L	99366	99390	71
chr2L	99410	99453	193
chr2L	99490	99520	58
chr2L	99602	99629	231
chr2L	99673	99695	40
chr2L	99834	99855	18
chr2L	99858	99877	21
chr2L	99974	99991	32
chr2L	100014	100066	111
chr2L	100155	100172	42
chr2L	100173	100202	257
chr2L	100302	100341	43
chr2L	100420	100443	36
chr2L	100465	100483	90
chr2L	100828	100848	30
chr2L	101370	101391	24
chr2L	103047	103068	20
chr2L	103123	103145	33
chr2L	103228	103248	16
chr2L	103940	103962	72
chr2L	105719	105739	42
chr2L	105823	105847	44
chr2L	106182	106202	23
chr2L	108177	108202	16
chr2L	108222	108240	16
chr2L	108776	108799	81
chr2L	109251	109278	71
chr2L	109363	109383	21
chr2L	109695	109716	54
chr2L	109754	109775	22
chr2L	109945	109976	93
chr2L	110063	110092	173
chr2L	110107	110128	38
chr2L	110147	110168	62
chr2L	110408	110440	182
chr2L	110512	110532	26
chr2L	110712	110731	10
chr2L	110877	110898	14
chr2L	110917	110934	6
chr2L	110999	111029	60
chr2L	111065	111086	15
chr2L	111334	111353	22
chr2L	111390	111413	164
chr2L	111451	111481	90
chr2L	111482	111510	79
chr2L	111523	111546	37
chr2L	111569	111595	43
chr2L	111946	111966	38
chr2L	112540	112558	20
chr2L	112844	112894	138
chr2L	112895	112926	81
chr2L	112997	113067	201
chr2L	113092	113148	133
chr2L	113345	113365	22
chr2L	113478	113506	46
chr2L	113602	113627	101
chr2L	113630	113654	31
chr2L	113955	113976	16
chr2L	114015	114035	46
chr2L	117170	117190	64
chr2L	117387	117409	44
chr2L	117411	117436	34
chr2L	117609	117640	28
chr2L	118000	118023	30
chr2L	118175	118194	31
chr2L	119197	119219	38
chr2L	120330	120348	19
chr2L	122521	122542	27
chr2L	126901	126921	20
chr2L	132322	132340	19
chr2L	132488	132509	14
chr2L	132753	132773	22
chr2L	132836	132860	130
chr2L	133021	133043	10
chr2L	133240	133265	198
chr2L	133524	133546	34
chr2L	133619	133641	12
chr2L	134126	134145	74
chr2L	135272	135296	42
chr2L	135361	135379	14
chr2L	135635	135653	30
chr2L	136049	136067	36
chr2L	136174	136193	12
chr2L	140581	140600	38
chr2L	143490	143509	14
chr2L	143723	143746	12
chr2L	145005	145029	34
chr2L	147505	147527	9
chr2L	157064	157104	116
chr2L	157323	157354	70
chr2L	157390	157409	23
chr2L	157557	157576	15
chr2L	157577	157596	56
chr2L	159232	159265	61
chr2L	159325	159359	109
chr2L	159481	159499	66
chr2L	159579	159603	119
chr2L	159640	159658	22
chr2L	159675	159695	24
chr2L	159708	159732	48
chr2L	159733	159754	208
chr2L	159766	159791	22
chr2L	159992	160017	28
chr2L	160070	160089	179
chr2L	160121	160138	21
chr2L	160388	160408	54
chr2L	160409	160435	30
chr2L	160447	160478	56
chr2L	160570	160587	60
chr2L	160655	160676	68
chr2L	160701	160735	83
chr2L	160737	160758	12
chr2L	160793	160842	124
chr2L	160859	160890	207
chr2L	160938	160955	9
chr2L	161027	161050	68
chr2L	161091	161125	116
chr2L	161131	161151	12
chr2L	161174	161195	99
chr2L	161326	161387	243
chr2L	161425	161457	104
chr2L	161507	161590	531
chr2L	161630	161654	94
chr2L	161660	161696	242
chr2L	161697	161724	69
chr2L	161731	161784	205
chr2L	161796	161825	109
chr2L	161871	161897	116
chr2L	161952	161979	89
chr2L	162012	162031	41
chr2L	162036	162076	56
chr2L	162080	162104	39
chr2L	162150	162174	97
chr2L	162175	162197	153
chr2L	162280	162297	43
chr2L	162389	162409	67
chr2L	162515	162535	36
chr2L	162663	162722	175
chr2L	162753	162833	445
chr2L	162851	162869	22
chr2L	163361	163383	92
chr2L	163698	163716	20
chr2L	164253	164272	6
chr2L	165611	165630	73
chr2L	165697	165730	104
chr2L	165771	165798	73
chr2L	165842	165883	147
chr2L	165903	165927	63
chr2L	165939	165978	91
chr2L	165982	166004	32
chr2L	166020	166038	27
chr2L	166065	166088	51
chr2L	166167	166186	60
chr2L	166856	166883	36
chr2L	167153	167180	82
chr2L	168369	168391	39
chr2L	168581	168602	37
chr2L	168619	168644	96
chr2L	168711	168734	45
chr2L	168953	168979	18
chr2L	169607	169625	12
chr2L	169797	169818	20
chr2L	170326	170347	44
chr2L	171200	171231	37
chr2L	171256	171280	99
chr2L	171390	171434	63
chr2L	171549	171569	27
chr2L	171593	171616	95
chr2L	171971	171989	34
chr2L	172229	172249	26
chr2L	174340	174361	33
chr2L	174460	174481	19
chr2L	175402	175419	31
chr2L	175734	175752	71
chr2L	176521	176540	10
chr2L	177180	177199	38
chr2L	177259	177276	24
chr2L	177512	177537	20
chr2L	177787	177813	382
chr2L	177836	177861	64
chr2L	180766	180790	86
chr2L	181056	181079	10
chr2L	183188	183210	52
chr2L	183782	183828	83
chr2L	183846	183887	151
chr2L	183916	184009	162
chr2L	184073	184091	90
chr2L	184149	184186	423
chr2L	184194	184223	223
chr2L	184236	184260	60
chr2L	184295	184355	70
chr2L	184362	184393	58
chr2L	184411	184495	554
chr2L	184514	184571	606
chr2L	184579	184598	19
chr2L	184682	184715	365
chr2L	184726	184755	30
chr2L	184961	184984	9
chr2L	185011	185036	37
chr2L	185153	185183	60
chr2L	185192	185248	80
chr2L	185249	185283	202
chr2L	185287	185363	209
chr2L	185383	185499	2411
chr2L	185500	185577	798
chr2L	185634	185726	1497
chr2L	185761	185780	24
chr2L	185784	185815	239
chr2L	185817	185840	40
chr2L	185844	185873	77
chr2L	185878	185956	775
chr2L	185961	186044	401
chr2L	186045	186064	31
chr2L	186194	186219	70
chr2L	186288	186308	36
chr2L	186350	186380	87
chr2L	186403	186427	44
chr2L	186428	186448	83
chr2L	186453	186508	441
chr2L	186573	186595	43
chr2L	186610	186654	56
chr2L	186665	186711	107
chr2L	186744	186764	44
chr2L	186786	186844	141
chr2L	186861	186899	164
chr2L	186930	186948	2
chr2L	187475	187535	167
chr2L	187551	187568	89
chr2L	187586	187612	36
chr2L	187665	187689	57
chr2L	187720	187753	57
chr2L	187779	187799	69
chr2L	187856	187913	326
chr2L	187922	188015	536
chr2L	188025	188073	145
chr2L	188080	188123	197
chr2L	188125	188158	90
chr2L	188189	188258	148
chr2L	188282	188308	89
chr2L	188348	188370	46
chr2L	188388	188443	416
chr2L	188458	188528	134
chr2L	188549	188593	202
chr2L	188596	188625	302
chr2L	188631	188914	1782
chr2L	188924	188943	17
chr2L	188963	189091	915
chr2L	189162	189297	241
chr2L	189388	189406	149
chr2L	189407	189427	38
chr2L	189464	189516	265
chr2L	189545	189662	674
chr2L	189679	189740	271
chr2L	189817	189889	610
chr2L	189901	189936	102
chr2L	189963	190047	237
chr2L	190141	190178	321
chr2L	190232	190269	163
chr2L	190270	190293	48
chr2L	190302	190326	56
chr2L	190333	190391	183
chr2L	190416	190560	1791
chr2L	190579	190643	292
chr2L	190649	190770	617
chr2L	190775	190824	127
chr2L	190828	190911	262
chr2L	190912	190947	176
chr2L	190966	190997	134
chr2L	190998	191042	88
chr2L	191050	191165	624
chr2L	191181	191273	342
chr2L	191314	191474	1156
chr2L	191538	191560	26
chr2L	191575	191612	73
chr2L	191642	191689	434
chr2L	191715	191774	228
chr2L	191783	191820	195
chr2L	191823	191901	608
chr2L	191910	191967	752
chr2L	191973	191993	60
chr2L	191996	192036	192
chr2L	192057	192098	206
chr2L	192117	192190	471
chr2L	192204	192345	711
chr2L	192349	192377	242
chr2L	192384	192407	51
chr2L	192429	192496	168
chr2L	192520	192545	51
chr2L	192564	192626	391
chr2L	192631	192697	465
chr2L	192708	192752	129
chr2L	192760	192821	440
chr2L	192848	192926	554
chr2L	192927	192960	475
chr2L	193020	193167	752
chr2L	193205	193283	285
chr2L	193314	193338	209
chr2L	193350	193431	204
chr2L	193471	193519	127
chr2L	193523	193553	143
chr2L	193668	193748	192
chr2L	193798	193875	490
chr2L	193912	194043	738
chr2L	194049	194153	585
chr2L	194172	194249	211
chr2L	194277	194316	177
chr2L	194344	194438	914
chr2L	194443	194489	70
chr2L	194500	194637	437
chr2L	194667	194689	38
chr2L	194772	194861	281
chr2L	194862	194911	119
chr2L	194983	195033	96
chr2L	195041	195064	25
chr2L	195104	195197	351
chr2L	195288	195328	127
chr2L	195417	195437	48
chr2L	195456	195476	95
chr2L	195541	195565	42
chr2L	195566	195593	18
chr2L	195600	195648	89
chr2L	195739	195788	111
chr2L	195868	195891	30
chr2L	196090	196158	84
chr2L	196249	196275	137
chr2L	196283	196307	53
chr2L	196323	196367	102
chr2L	196368	196386	48
chr2L	196504	196531	215
chr2L	196558	196583	150
chr2L	196600	196676	470
chr2L	196701	196725	154
chr2L	196741	196976	2169
chr2L	196981	197025	184
chr2L	197035	197059	113
chr2L	197072	197099	65
chr2L	197110	197168	185
chr2L	197210	197245	170
chr2L	197256	197277	86
chr2L	197280	197324	153
chr2L	197441	197460	158
chr2L	197470	197492	15
chr2L	197499	197536	56
chr2L	197553	197576	48
chr2L	197583	197612	32
chr2L	197616	197652	172
chr2L	197693	197765	340
chr2L	197775	197798	93
chr2L	197799	197827	26
chr2L	197856	197895	401
chr2L	197947	197973	148
chr2L	198001	198024	53
chr2L	198049	198097	152
chr2L	198100	198141	29
chr2L	198180	198198	6
chr2L	198211	198232	96
chr2L	198235	198267	38
chr2L	198279	198316	257
chr2L	198337	198359	91
chr2L	198516	198541	16
chr2L	198554	198599	35
chr2L	198632	198656	78
chr2L	198798	198815	72
chr2L	198828	198851	52
chr2L	198852	198881	93
chr2L	198886	198909	46
chr2L	198982	199041	165
chr2L	199065	199092	110
chr2L	199110	199136	67
chr2L	199245	199263	22
chr2L	199323	199370	117
chr2L	199410	199455	90
chr2L	199461	199487	107
chr2L	200408	200436	49
chr2L	200503	200520	55
chr2L	200622	200642	172
chr2L	200742	200764	40
chr2L	200858	200890	59
chr2L	200916	200936	19
chr2L	200981	201012	127
chr2L	201139	201159	110
chr2L	201211	201235	62
chr2L	201238	201256	31
chr2L	201304	201325	149
chr2L	201377	201397	60
chr2L	201398	201417	21
chr2L	201532	201551	28
chr2L	201833	201857	48
chr2L	202590	202607	20
chr2L	204145	204165	26
chr2L	204218	204244	38
chr2L	204412	204435	40
chr2L	205541	205561	26
chr2L	207076	207093	7
chr2L	207251	207269	14
chr2L	207910	207930	37
chr2L	208015	208039	27
chr2L	208041	208062	22
chr2L	208108	208127	20
chr2L	208167	208185	24
chr2L	208219	208239	36
chr2L	208326	208382	109
chr2L	208402	208420	23
chr2L	208422	208440	44
chr2L	208453	208474	24
chr2L	208860	208882	12
chr2L	208981	209002	8
chr2L	209048	209072	22
chr2L	209274	209307	60
chr2L	209314	209336	46
chr2L	209365	209385	31
chr2L	209475	209499	28
chr2L	209666	209687	22
chr2L	209695	209715	15
chr2L	209756	209784	124
chr2L	209824	209841	30
chr2L	209920	209946	87
chr2L	209966	209997	83
chr2L	255493	255511	10
chr2L	272129	272147	36
chr2L	273848	273869	21
chr2L	277731	277754	10
chr2L	277934	277953	27
chr2L	278406	278436	30
chr2L	278902	278920	48
chr2L	278931	278955	56
chr2L	279069	279090	15
chr2L	279369	279390	55
chr2L	279400	279439	109
chr2L	279499	279524	18
chr2L	279617	279636	32
chr2L	279896	279916	18
chr2L	280458	280480	24
chr2L	280626	280651	59
chr2L	280660	280684	40
chr2L	280804	280840	136
chr2L	280865	280890	61
chr2L	280937	280995	135
chr2L	281043	281096	50
chr2L	281152	281173	38
chr2L	281198	281253	285
chr2L	281294	281316	89
chr2L	281341	281362	118
chr2L	281450	281469	22
chr2L	281494	281514	30
chr2L	281620	281652	48
chr2L	281682	281699	2
chr2L	282042	282063	40
chr2L	287685	287702	6
chr2L	295169	295206	113
chr2L	295739	295756	38
chr2L	295996	296018	28
chr2L	296025	296069	93
chr2L	296102	296120	33
chr2L	296133	296152	37
chr2L	296160	296180	215
chr2L	296204	296231	118
chr2L	296249	296269	16
chr2L	296314	296335	17
chr2L	296481	296515	44
chr2L	297132	297163	37
chr2L	297226	297243	16
chr2L	298041	298060	55
chr2L	298228	298252	52
chr2L	299218	299241	14
chr2L	299308	299337	50
chr2L	299383	299424	21
chr2L	299434	299463	50
chr2L	299524	299541	25
chr2L	299572	299632	135
chr2L	299690	299713	31
chr2L	299792	299817	32
chr2L	299887	299904	30
chr2L	301648	301666	40
chr2L	302058	302107	198
chr2L	302226	302251	120
chr2L	302303	302332	39
chr2L	302340	302363	15
chr2L	302411	302436	35
chr2L	302633	302677	75
chr2L	303041	303062	34
chr2L	303401	303422	22
chr2L	307727	307747	24
chr2L	307769	307792	76
chr2L	310100	310121	10
chr2L	310469	310503	61
chr2L	310588	310611	61
chr2L	310673	310692	26
chr2L	311035	311053	26
chr2L	311194	311212	25
chr2L	311507	311525	11
chr2L	311605	311623	12
chr2L	312456	312473	12
chr2L	312511	312537	18
chr2L	314858	314882	16
chr2L	315919	315938	58
chr2L	316072	316092	14
chr2L	316166	316186	73
chr2L	317026	317044	30
chr2L	317147	317167	56
chr2L	317173	317210	58
chr2L	317279	317297	37
chr2L	317436	317458	23
chr2L	317754	317796	61
chr2L	317878	317938	104
chr2L	317957	317980	41
chr2L	318008	318030	29
chr2L	319134	319156	45
chr2L	319197	319220	20
chr2L	322388	322408	26
chr2L	323196	323214	30
chr2L	327912	327932	38
chr2L	331151	331170	31
chr2L	331325	331347	18
chr2L	332062	332079	21
chr2L	332701	332722	35
chr2L	332867	332890	20
chr2L	334787	334808	34
chr2L	337806	337828	30
chr2L	338485	338503	36
chr2L	338556	338577	36
chr2L	339185	339206	18
chr2L	341286	341304	57
chr2L	341482	341503	77
chr2L	341831	341852	34
chr2L	343087	343108	7
chr2L	344072	344094	42
chr2L	344106	344127	14
chr2L	344266	344286	11
chr2L	345372	345397	21
chr2L	346011	346031	14
chr2L	404346	404368	74
chr2L	404734	404770	86
chr2L	404784	404804	18
chr2L	404930	404953	24
chr2L	405159	405178	22
chr2L	405215	405237	46
chr2L	405357	405379	13
chr2L	405419	405462	205
chr2L	405478	405532	378
chr2L	405568	405589	39
chr2L	405592	405613	28
chr2L	405697	405840	349
chr2L	405844	405868	60
chr2L	405988	406005	45
chr2L	406098	406116	18
chr2L	406395	406415	15
chr2L	406459	406482	44
chr2L	406593	406613	66
chr2L	406637	406665	53
chr2L	406699	406719	32
chr2L	406783	406818	74
chr2L	406856	406895	88
chr2L	407314	407337	44
chr2L	407366	407421	312
chr2L	407777	407794	10
chr2L	411871	411889	2
chr2L	415315	415342	31
chr2L	415594	415618	40
chr2L	415707	415732	39
chr2L	415833	415852	40
chr2L	415940	415964	25
chr2L	416027	416053	33
chr2L	416103	416126	104
chr2L	416128	416150	115
chr2L	416994	417022	55
chr2L	417074	417104	101
chr2L	417290	417312	46
chr2L	417444	417464	16
chr2L	417532	417553	4
chr2L	417634	417655	36
chr2L	420116	420138	19
chr2L	420581	420607	136
chr2L	421483	421501	20
chr2L	421873	421892	24
chr2L	422075	422096	29
chr2L	431122	431144	24
chr2L	431509	431546	65
chr2L	431571	431611	81
chr2L	431830	431865	24
chr2L	432360	432382	54
chr2L	433025	433043	18
chr2L	433107	433124	94
chr2L	433211	433230	42
chr2L	433231	433250	30
chr2L	433473	433507	119
chr2L	433617	433635	22
chr2L	433659	433684	31
chr2L	434037	434057	12
chr2L	434327	434349	34
chr2L	434706	434731	43
chr2L	438396	438417	7
chr2L	438582	438602	17
chr2L	438841	438863	35
chr2L	438932	438951	41
chr2L	439191	439210	20
chr2L	439541	439560	28
chr2L	439663	439682	24
chr2L	440310	440328	10
chr2L	440345	440366	23
chr2L	440493	440516	38
chr2L	441804	441841	89
chr2L	442003	442021	23
chr2L	442586	442605	12
chr2L	443245	443269	66
chr2L	443407	443439	236
chr2L	443456	443480	110
chr2L	443509	443573	658
chr2L	443583	443642	98
chr2L	443643	443690	173
chr2L	443694	443741	147
chr2L	443758	443799	240
chr2L	443812	443891	411
chr2L	443895	443981	232
chr2L	444002	444039	35
chr2L	444096	444160	88
chr2L	444182	444211	105
chr2L	444212	444233	258
chr2L	444235	444305	248
chr2L	444331	444358	28
chr2L	444359	444477	322
chr2L	444510	444552	187
chr2L	444588	444605	28
chr2L	444620	444646	186
chr2L	444701	444724	120
chr2L	444759	444785	39
chr2L	444806	444836	297
chr2L	444859	444906	57
chr2L	444991	445013	99
chr2L	445021	445116	347
chr2L	445117	445149	88
chr2L	445156	445233	267
chr2L	445332	445370	61
chr2L	445420	445453	66
chr2L	445510	445560	73
chr2L	445725	445748	108
chr2L	445753	445770	53
chr2L	445790	445812	25
chr2L	445819	445838	45
chr2L	445857	445887	43
chr2L	445963	445989	8
chr2L	446011	446033	12
chr2L	446117	446142	56
chr2L	446176	446234	23
chr2L	446278	446298	52
chr2L	446646	446675	54
chr2L	446775	446802	281
chr2L	446803	446838	72
chr2L	446888	446905	30
chr2L	446911	446948	47
chr2L	446998	447049	107
chr2L	447142	447181	192
chr2L	447280	447298	28
chr2L	447414	447435	28
chr2L	447851	447873	34
chr2L	447947	447968	26
chr2L	451401	451423	44
chr2L	452840	452857	22
chr2L	452995	453019	88
chr2L	453148	453167	43
chr2L	453168	453185	41
chr2L	453239	453294	73
chr2L	453307	453342	140
chr2L	453388	453429	75
chr2L	453695	453718	58
chr2L	453992	454014	84
chr2L	454064	454083	19
chr2L	454100	454122	17
chr2L	454367	454391	8
chr2L	455026	455050	8
chr2L	455098	455118	11
chr2L	455525	455544	23
chr2L	458478	458512	45
chr2L	464800	464819	32
chr2L	468237	468256	22
chr2L	473228	473251	59
chr2L	473317	473345	69
chr2L	473464	473520	271
chr2L	473549	473662	247
chr2L	473778	473800	48
chr2L	473867	473887	16
chr2L	473935	473979	93
chr2L	473987	474019	51
chr2L	474063	474082	27
chr2L	474237	474281	155
chr2L	474290	474317	35
chr2L	474335	474359	12
chr2L	474411	474434	42
chr2L	474456	474479	43
chr2L	474528	474559	52
chr2L	474714	474737	18
chr2L	475095	475121	39
chr2L	475254	475365	682
chr2L	475387	475404	29
chr2L	475405	475457	85
chr2L	475525	475558	28
chr2L	475657	475688	54
chr2L	475699	475751	106
chr2L	475798	475817	12
chr2L	475984	476002	30
chr2L	476098	476119	171
chr2L	476175	476196	92
chr2L	476286	476317	70
chr2L	476575	476593	20
chr2L	483769	483787	8
chr2L	486181	486205	29
chr2L	486642	486662	63
chr2L	486727	486748	36
chr2L	486784	486824	678
chr2L	486860	486881	31
chr2L	487393	487425	39
chr2L	487593	487610	22
chr2L	487701	487721	63
chr2L	487749	487775	68
chr2L	487826	487858	163
chr2L	487860	487885	16
chr2L	488075	488096	14
chr2L	488297	488325	178
chr2L	488461	488482	110
chr2L	488565	488591	130
chr2L	488708	488725	38
chr2L	489073	489094	36
chr2L	489099	489117	18
chr2L	489294	489314	18
chr2L	489326	489350	159
chr2L	489359	489382	94
chr2L	489386	489408	122
chr2L	489523	489544	12
chr2L	489563	489582	22
chr2L	489602	489620	6
chr2L	489740	489759	21
chr2L	489855	489881	24
chr2L	490888	490912	75
chr2L	490919	490937	346
chr2L	490947	490975	95
chr2L	491014	491058	82
chr2L	491516	491550	63
chr2L	491577	491601	32
chr2L	491650	491716	340
chr2L	491758	491809	64
chr2L	491822	491842	46
chr2L	492030	492061	16
chr2L	492089	492111	38
chr2L	492230	492247	37
chr2L	492366	492411	172
chr2L	492433	492455	54
chr2L	492515	492533	14
chr2L	492559	492579	23
chr2L	493065	493091	34
chr2L	493107	493129	50
chr2L	493167	493188	41
chr2L	494442	494462	50
chr2L	494471	494490	23
chr2L	494602	494623	24
chr2L	494904	494941	110
chr2L	495121	495142	28
chr2L	495143	495164	58
chr2L	495171	495222	165
chr2L	495239	495259	105
chr2L	495289	495308	29
chr2L	495317	495345	179
chr2L	495349	495369	54
chr2L	495412	495461	84
chr2L	495475	495561	1318
chr2L	495588	495609	11
chr2L	495616	495673	117
chr2L	495691	495716	200
chr2L	495717	495770	686
chr2L	495784	495843	98
chr2L	495851	495870	127
chr2L	495875	495899	26
chr2L	495908	495932	97
chr2L	495988	496015	272
chr2L	496024	496081	369
chr2L	496083	496151	407
chr2L	496187	496205	18
chr2L	496255	496297	106
chr2L	496311	496338	64
chr2L	496592	496612	61
chr2L	496823	496844	16
chr2L	496895	496938	85
chr2L	496959	496995	82
chr2L	497106	497138	38
chr2L	497139	497160	70
chr2L	497196	497233	39
chr2L	497265	497302	42
chr2L	497337	497358	51
chr2L	497588	497612	18
chr2L	497618	497635	15
chr2L	497657	497702	158
chr2L	497778	497820	398
chr2L	497832	497900	331
chr2L	497907	497936	338
chr2L	497996	498069	387
chr2L	498132	498197	308
chr2L	498200	498220	14
chr2L	498332	498351	17
chr2L	498401	498430	243
chr2L	498560	498579	13
chr2L	498644	498719	155
chr2L	498735	498758	46
chr2L	498781	498851	194
chr2L	498871	498896	47
chr2L	498914	498932	6
chr2L	498937	499066	1026
chr2L	499069	499205	4313
chr2L	499216	499357	463
chr2L	499369	499611	3251
chr2L	499621	499638	81
chr2L	499673	499698	63
chr2L	499707	499796	276
chr2L	499809	499830	17
chr2L	499831	499855	48
chr2L	499943	499964	20
chr2L	500031	500068	49
chr2L	500077	500095	28
chr2L	500108	500126	30
chr2L	500178	500200	24
chr2L	500295	500321	5
chr2L	500386	500412	20
chr2L	500511	500548	22
chr2L	500550	500571	36
chr2L	500584	500605	20
chr2L	500623	500646	39
chr2L	500655	500675	76
chr2L	500723	500742	48
chr2L	500758	500780	28
chr2L	500790	500808	53
chr2L	500988	501008	16
chr2L	501041	501064	36
chr2L	501227	501273	63
chr2L	501310	501330	29
chr2L	501538	501557	71
chr2L	501659	501680	16
chr2L	501785	501809	53
chr2L	501916	501994	61
chr2L	502035	502056	88
chr2L	502089	502110	73
chr2L	502206	502227	19
chr2L	502356	502377	24
chr2L	502454	502489	45
chr2L	502542	502561	28
chr2L	502588	502613	62
chr2L	502979	503003	34
chr2L	503197	503236	19
chr2L	503264	503314	36
chr2L	503322	503354	29
chr2L	503379	503398	41
chr2L	503406	503428	65
chr2L	503433	503467	121
chr2L	503468	503564	585
chr2L	503591	503611	172
chr2L	503630	503652	492
chr2L	503662	503689	346
chr2L	503699	503736	220
chr2L	503742	503787	139
chr2L	503788	503818	83
chr2L	503841	503905	126
chr2L	503976	503993	45
chr2L	504005	504057	90
chr2L	504081	504109	35
chr2L	504178	504199	795
chr2L	504292	504309	42
chr2L	504623	504643	34
chr2L	504740	504765	71
chr2L	505089	505111	34
chr2L	505278	505298	6
chr2L	505313	505333	54
chr2L	505360	505385	209
chr2L	505418	505441	48
chr2L	505485	505507	38
chr2L	505546	505584	19
chr2L	505882	505906	125
chr2L	505958	505980	29
chr2L	506079	506099	46
chr2L	506239	506263	59
chr2L	506276	506299	44
chr2L	506516	506537	26
chr2L	506564	506582	39
chr2L	506589	506610	17
chr2L	506893	506917	35
chr2L	509795	509822	174
chr2L	510067	510086	16
chr2L	510487	510510	47
chr2L	510936	510960	42
chr2L	511642	511661	68
chr2L	511779	511802	47
chr2L	511959	511979	15
chr2L	512685	512706	54
chr2L	513120	513139	36
chr2L	513211	513253	123
chr2L	513270	513287	11
chr2L	513296	513349	95
chr2L	513363	513393	50
chr2L	513434	513455	40
chr2L	513501	513526	55
chr2L	513528	513556	131
chr2L	513663	513694	58
chr2L	513710	513766	308
chr2L	513785	513924	639
chr2L	513939	513958	32
chr2L	513971	514021	151
chr2L	514041	514069	57
chr2L	514071	514093	45
chr2L	514131	514155	67
chr2L	514239	514261	31
chr2L	514265	514284	29
chr2L	514350	514383	61
chr2L	514458	514483	59
chr2L	514496	514532	53
chr2L	514607	514629	55
chr2L	515506	515525	16
chr2L	515722	515742	32
chr2L	518023	518043	24
chr2L	518155	518193	43
chr2L	518601	518622	56
chr2L	518752	518772	14
chr2L	519946	519966	32
chr2L	520120	520139	48
chr2L	521068	521085	31
chr2L	521111	521134	69
chr2L	521217	521273	179
chr2L	521581	521601	22
chr2L	521849	521882	47
chr2L	521899	521919	33
chr2L	522067	522088	66
chr2L	522151	522180	59
chr2L	522390	522408	20
chr2L	523330	523350	18
chr2L	523616	523643	51
chr2L	523761	523805	45
chr2L	523866	523890	45
chr2L	523910	523930	35
chr2L	523999	524040	86
chr2L	524128	524153	28
chr2L	524321	524343	104
chr2L	524351	524379	50
chr2L	524438	524463	71
chr2L	524482	524510	130
chr2L	524586	524613	25
chr2L	524624	524663	40
chr2L	524681	524783	242
chr2L	524821	524841	24
chr2L	524846	524892	150
chr2L	524996	525018	18
chr2L	525087	525110	54
chr2L	525122	525154	272
chr2L	525171	525196	355
chr2L	526286	526307	28
chr2L	527046	527066	14
chr2L	527468	527491	14
chr2L	529190	529214	88
chr2L	529753	529779	18
chr2L	530728	530750	28
chr2L	530999	531019	17
chr2L	531091	531114	21
chr2L	531178	531205	29
chr2L	531212	531231	18
chr2L	531320	531347	179
chr2L	531367	531389	38
chr2L	531433	531463	70
chr2L	531519	531542	26
chr2L	531726	531766	34
chr2L	532111	532140	52
chr2L	532196	532218	26
chr2L	532347	532368	90
chr2L	532424	532441	97
chr2L	532481	532538	113
chr2L	532540	532560	11
chr2L	532614	532655	98
chr2L	532659	532676	47
chr2L	532792	532820	42
chr2L	532861	532895	69
chr2L	533002	533031	39
chr2L	533035	533053	34
chr2L	533840	533861	62
chr2L	535092	535114	84
chr2L	535475	535498	24
chr2L	536023	536048	26
chr2L	536067	536087	63
chr2L	536136	536160	40
chr2L	536239	536257	5
chr2L	536295	536313	14
chr2L	536378	536395	8
chr2L	536409	536438	348
chr2L	536446	536463	5
chr2L	536478	536501	24
chr2L	536585	536631	152
chr2L	536657	536690	96
chr2L	536830	536867	50
chr2L	537865	537884	22
chr2L	538011	538041	40
chr2L	538057	538079	14
chr2L	538167	538187	18
chr2L	538216	538239	16
chr2L	538359	538380	17
chr2L	538419	538455	316
chr2L	538473	538544	133
chr2L	538580	538599	7
chr2L	538647	538670	65
chr2L	538671	538691	17
chr2L	538899	538920	42
chr2L	538939	538968	92
chr2L	539016	539044	18
chr2L	539134	539159	30
chr2L	539792	539815	32
chr2L	540165	540189	111
chr2L	540446	540469	54
chr2L	553849	553873	28
chr2L	554214	554281	106
chr2L	554362	554393	22
chr2L	554411	554435	29
chr2L	554443	554516	93
chr2L	554518	554538	65
chr2L	554600	554653	113
chr2L	554655	554679	46
chr2L	554731	554766	250
chr2L	554770	554829	99
chr2L	554869	554887	14
chr2L	554938	554964	105
chr2L	554979	555015	673
chr2L	555017	555058	30
chr2L	555232	555254	13
chr2L	555308	555353	173
chr2L	555430	555450	24
chr2L	555593	555612	32
chr2L	555824	555848	81
chr2L	555949	555972	66
chr2L	556009	556029	19
chr2L	556032	556058	52
chr2L	556113	556131	49
chr2L	556170	556188	4
chr2L	556266	556291	42
chr2L	556374	556397	204
chr2L	556434	556457	29
chr2L	556478	556514	83
chr2L	556605	556626	18
chr2L	556782	556817	131
chr2L	556887	556914	19
chr2L	556995	557018	35
chr2L	557590	557607	14
chr2L	557614	557637	54
chr2L	557775	557795	13
chr2L	558270	558290	13
chr2L	558685	558706	16
chr2L	559417	559437	2
chr2L	559877	559911	53
chr2L	560002	560025	20
chr2L	560340	560359	12
chr2L	560471	560491	62
chr2L	563555	563575	24
chr2L	564379	564400	53
chr2L	564941	564961	20
chr2L	565316	565352	36
chr2L	565566	565591	33
chr2L	565606	565647	34
chr2L	566028	566048	46
chr2L	568760	568781	36
chr2L	569219	569239	22
chr2L	569546	569581	14
chr2L	569604	569622	5
chr2L	569747	569766	18
chr2L	569934	569954	41
chr2L	569964	569984	6
chr2L	570156	570173	64
chr2L	570224	570250	43
chr2L	570296	570314	20
chr2L	570338	570358	26
chr2L	570419	570438	10
chr2L	570550	570568	27
chr2L	570625	570644	16
chr2L	570648	570670	58
chr2L	570766	570784	80
chr2L	570895	570914	22
chr2L	571020	571045	47
chr2L	571049	571069	66
chr2L	571163	571183	72
chr2L	571186	571210	58
chr2L	571340	571362	36
chr2L	571469	571489	81
chr2L	571840	571862	85
chr2L	572064	572084	11
chr2L	572202	572224	34
chr2L	572321	572346	25
chr2L	575560	575580	56
chr2L	576942	576965	32
chr2L	633294	633311	13
chr2L	652275	652293	34
chr2L	672067	672084	14
chr2L	678700	678718	14
chr2L	682238	682259	21
chr2L	683953	683973	42
chr2L	700425	700444	16
chr2L	727180	727199	14
chr2L	763522	763539	2
chr2L	764371	764389	16
chr2L	772223	772242	50
chr2L	773615	773634	26
chr2L	810733	810755	14
chr2L	811147	811170	88
chr2L	812251	812273	30
chr2L	816322	816345	26
chr2L	820075	820093	52
chr2L	821459	821479	10
chr2L	823413	823435	26
chr2L	823500	823521	22
chr2L	823857	823879	51
chr2L	823938	823959	43
chr2L	824139	824160	37
chr2L	826435	826458	35
chr2L	828366	828387	52
chr2L	830374	830393	24
chr2L	830997	831020	34
chr2L	831346	831367	7
chr2L	832393	832414	38
chr2L	832803	832822	72
chr2L	841626	841643	10
chr2L	844674	844695	10
chr2L	853286	853304	16
chr2L	857378	857397	52
chr2L	857596	857617	6
chr2L	866556	866578	39
chr2L	870520	870540	28
chr2L	870545	870567	28
chr2L	870600	870625	42
chr2L	870642	870662	81
chr2L	870669	870687	42
chr2L	870700	870741	131
chr2L	870759	870780	61
chr2L	871000	871023	56
chr2L	871105	871126	115
chr2L	871130	871148	33
chr2L	871156	871181	27
chr2L	871183	871208	109
chr2L	871219	871249	18
chr2L	871302	871328	24
chr2L	871502	871540	66
chr2L	871673	871698	45
chr2L	871810	871848	32
chr2L	871860	871896	330
chr2L	871914	871955	172
chr2L	871957	871977	36
chr2L	871978	872046	275
chr2L	872205	872222	42
chr2L	872230	872268	3851
chr2L	872272	872560	2359
chr2L	872563	872809	2926
chr2L	872830	872885	425
chr2L	872891	872927	21
chr2L	872930	872965	114
chr2L	872967	872998	50
chr2L	873005	873037	20
chr2L	873059	873106	470
chr2L	873116	873137	83
chr2L	873157	873188	773
chr2L	873197	873316	2389
chr2L	873320	873450	607
chr2L	873461	873494	94
chr2L	873601	873623	75
chr2L	873647	873677	59
chr2L	873737	873759	39
chr2L	873773	873800	45
chr2L	873807	873910	1182
chr2L	875237	875267	24
chr2L	875275	875309	448
chr2L	875537	875559	35
chr2L	875659	875723	69
chr2L	875943	875987	104
chr2L	876045	876068	76
chr2L	876114	876135	55
chr2L	876273	876313	70
chr2L	876329	876350	9
chr2L	876380	876399	42
chr2L	876531	876553	36
chr2L	880655	880676	35
chr2L	916610	916630	9
chr2L	943354	943371	7
chr2L	979263	979284	39
chr2L	1033900	1033918	2
chr2L	1044661	1044680	14
chr2L	1059511	1059529	3
chr2L	1068249	1068267	48
chr2L	1078922	1078942	85
chr2L	1079371	1079391	65
chr2L	1079720	1079741	47
chr2L	1079842	1079860	18
chr2L	1079941	1079963	36
chr2L	1079987	1080016	65
chr2L	1080277	1080297	36
chr2L	1081820	1081840	16
chr2L	1082180	1082202	40
chr2L	1083168	1083187	49
chr2L	1083559	1083586	37
chr2L	1083607	1083628	92
chr2L	1084262	1084286	10
chr2L	1084358	1084376	45
chr2L	1085164	1085197	116
chr2L	1085230	1085253	6
chr2L	1096444	1096462	42
chr2L	1100674	1100692	16
chr2L	1105880	1105899	14
chr2L	1107287	1107304	11
chr2L	1130132	1130155	62
chr2L	1130357	1130378	32
chr2L	1130753	1130774	23
chr2L	1143474	1143494	26
chr2L	1143518	1143542	46
chr2L	1144431	1144449	38
chr2L	1144835	1144860	122
chr2L	1145229	1145251	42
chr2L	1146017	1146038	20
chr2L	1147206	1147231	39
chr2L	1148586	1148608	52
chr2L	1150863	1150882	37
chr2L	1151202	1151236	29
chr2L	1151780	1151800	64
chr2L	1152058	1152081	36
chr2L	1152194	1152220	40
chr2L	1158735	1158753	31
chr2L	1158849	1158872	30
chr2L	1158953	1158975	35
chr2L	1159327	1159345	20
chr2L	1160607	1160627	53
chr2L	1160655	1160675	38
chr2L	1161161	1161183	27
chr2L	1162741	1162764	28
chr2L	1164858	1164875	10
chr2L	1164900	1164920	14
chr2L	1167445	1167468	36
chr2L	1170503	1170533	36
chr2L	1170600	1170620	176
chr2L	1171219	1171243	38
chr2L	1171675	1171696	20
chr2L	1174497	1174514	18
chr2L	1174631	1174651	30
chr2L	1175605	1175628	68
chr2L	1175663	1175698	148
chr2L	1175700	1175721	467
chr2L	1175771	1175794	27
chr2L	1175874	1175908	55
chr2L	1176360	1176381	29
chr2L	1176443	1176462	14
chr2L	1176507	1176563	67
chr2L	1177120	1177144	29
chr2L	1179297	1179314	10
chr2L	1180147	1180165	22
chr2L	1180199	1180217	67
chr2L	1180398	1180415	29
chr2L	1181532	1181558	43
chr2L	1188022	1188042	68
chr2L	1191529	1191546	58
chr2L	1193631	1193650	22
chr2L	1194877	1194898	7
chr2L	1197598	1197619	20
chr2L	1197727	1197745	16
chr2L	1205126	1205144	2
chr2L	1221013	1221050	76
chr2L	1229840	1229864	58
chr2L	1322096	1322115	55
chr2L	1334547	1334567	36
chr2L	1344900	1344919	2
chr2L	1361057	1361076	11
chr2L	1365891	1365909	4
chr2L	1367800	1367832	266
chr2L	1367894	1367912	32
chr2L	1367987	1368011	48
chr2L	1368099	1368121	137
chr2L	1368154	1368174	26
chr2L	1368278	1368308	94
chr2L	1368359	1368377	39
chr2L	1368406	1368439	34
chr2L	1368445	1368484	43
chr2L	1368605	1368630	30
chr2L	1368692	1368712	26
chr2L	1368732	1368749	22
chr2L	1369063	1369084	22
chr2L	1369785	1369807	24
chr2L	1369840	1369858	36
chr2L	1370119	1370143	38
chr2L	1370212	1370246	37
chr2L	1370350	1370370	14
chr2L	1370402	1370423	40
chr2L	1370424	1370442	90
chr2L	1370468	1370494	55
chr2L	1370545	1370563	43
chr2L	1370587	1370609	14
chr2L	1370622	1370646	35
chr2L	1370679	1370700	15
chr2L	1370723	1370745	34
chr2L	1370766	1370790	98
chr2L	1370805	1370831	33
chr2L	1370976	1371004	94
chr2L	1371031	1371104	186
chr2L	1371234	1371266	106
chr2L	1371267	1371292	57
chr2L	1371348	1371378	119
chr2L	1371389	1371409	36
chr2L	1371460	1371484	19
chr2L	1371506	1371540	74
chr2L	1371571	1371597	58
chr2L	1371603	1371627	55
chr2L	1371721	1371743	46
chr2L	1371744	1371782	57
chr2L	1371826	1371846	23
chr2L	1371857	1371901	234
chr2L	1371991	1372015	58
chr2L	1372078	1372111	44
chr2L	1372121	1372153	55
chr2L	1372189	1372241	129
chr2L	1372287	1372317	105
chr2L	1372363	1372397	84
chr2L	1372495	1372533	97
chr2L	1372560	1372580	24
chr2L	1372597	1372627	186
chr2L	1372767	1372813	67
chr2L	1372936	1372967	46
chr2L	1373854	1373876	34
chr2L	1374906	1374924	22
chr2L	1374993	1375012	12
chr2L	1375864	1375886	10
chr2L	1376039	1376057	2
chr2L	1377499	1377519	34
chr2L	1380057	1380078	28
chr2L	1383162	1383180	14
chr2L	1383999	1384024	22
chr2L	1386770	1386790	16
chr2L	1389109	1389133	34
chr2L	1389647	1389670	19
chr2L	1389769	1389790	69
chr2L	1389793	1389817	361
chr2L	1389935	1389956	19
chr2L	1390539	1390561	18
chr2L	1390562	1390580	18
chr2L	1390745	1390769	241
chr2L	1390774	1390793	68
chr2L	1391049	1391077	60
chr2L	1391273	1391293	21
chr2L	1391387	1391419	51
chr2L	1391572	1391597	19
chr2L	1391958	1391980	62
chr2L	1391999	1392026	158
chr2L	1392088	1392107	12
chr2L	1392278	1392325	38
chr2L	1392356	1392378	59
chr2L	1392592	1392613	9
chr2L	1392657	1392685	36
chr2L	1393157	1393177	22
chr2L	1393419	1393440	42
chr2L	1393528	1393548	38
chr2L	1393809	1393834	41
chr2L	1393905	1393924	25
chr2L	1393928	1393950	33
chr2L	1394041	1394058	31
chr2L	1394086	1394108	66
chr2L	1394131	1394155	10
chr2L	1394199	1394218	22
chr2L	1394555	1394583	96
chr2L	1394593	1394621	99
chr2L	1395346	1395364	8
chr2L	1395706	1395726	66
chr2L	1396527	1396550	18
chr2L	1397012	1397047	72
chr2L	1397077	1397117	29
chr2L	1397344	1397365	37
chr2L	1397378	1397402	14
chr2L	1397406	1397424	36
chr2L	1397483	1397502	32
chr2L	1397683	1397701	132
chr2L	1398420	1398438	31
chr2L	1398666	1398698	71
chr2L	1398761	1398785	82
chr2L	1402495	1402515	24
chr2L	1403067	1403089	24
chr2L	1405275	1405297	24
chr2L	1406802	1406819	28
chr2L	1406992	1407014	34
chr2L	1407156	1407180	29
chr2L	1407260	1407280	58
chr2L	1407318	1407341	57
chr2L	1407419	1407438	84
chr2L	1407453	1407477	21
chr2L	1407627	1407648	12
chr2L	1407664	1407684	21
chr2L	1407749	1407808	135
chr2L	1407925	1407958	116
chr2L	1408137	1408160	68
chr2L	1408329	1408351	47
chr2L	1410452	1410473	34
chr2L	1410703	1410726	38
chr2L	1423094	1423118	64
chr2L	1425103	1425122	12
chr2L	1425326	1425347	50
chr2L	1426305	1426326	17
chr2L	1427169	1427190	16
chr2L	1427615	1427636	36
chr2L	1428316	1428338	36
chr2L	1428609	1428630	18
chr2L	1428801	1428828	86
chr2L	1428860	1428878	30
chr2L	1428883	1428900	47
chr2L	1428911	1428933	32
chr2L	1428982	1429012	132
chr2L	1429509	1429531	72
chr2L	1429989	1430012	22
chr2L	1431731	1431749	22
chr2L	1431953	1431971	16
chr2L	1432417	1432435	36
chr2L	1437033	1437053	16
chr2L	1438031	1438053	32
chr2L	1438536	1438554	17
chr2L	1438575	1438597	177
chr2L	1439082	1439100	12
chr2L	1439820	1439840	69
chr2L	1441197	1441221	30
chr2L	1442105	1442129	50
chr2L	1442564	1442587	17
chr2L	1442651	1442672	17
chr2L	1442979	1442997	21
chr2L	1443202	1443224	64
chr2L	1443357	1443376	37
chr2L	1443433	1443458	46
chr2L	1443683	1443701	2
chr2L	1446889	1446912	42
chr2L	1447504	1447523	28
chr2L	1455968	1455994	25
chr2L	1461520	1461540	34
chr2L	1462612	1462639	1994
chr2L	1463411	1463431	14
chr2L	1468941	1468963	34
chr2L	1470770	1470793	44
chr2L	1471085	1471112	116
chr2L	1471443	1471471	96
chr2L	1472518	1472547	82
chr2L	1472606	1472627	55
chr2L	1474512	1474530	13
chr2L	1476448	1476467	14
chr2L	1480732	1480752	22
chr2L	1481023	1481043	57
chr2L	1481083	1481103	50
chr2L	1489759	1489780	41
chr2L	1490622	1490640	12
chr2L	1490654	1490673	9
chr2L	1492717	1492739	23
chr2L	1492925	1492943	45
chr2L	1493113	1493131	18
chr2L	1493190	1493223	32
chr2L	1493282	1493304	28
chr2L	1493305	1493333	142
chr2L	1495004	1495022	41
chr2L	1495682	1495705	51
chr2L	1495750	1495769	26
chr2L	1496313	1496334	48
chr2L	1496568	1496588	26
chr2L	1496617	1496639	20
chr2L	1496938	1496961	22
chr2L	1499236	1499259	30
chr2L	1499773	1499791	24
chr2L	1499894	1499913	26
chr2L	1506154	1506177	22
chr2L	1518155	1518175	20
chr2L	1533355	1533373	39
chr2L	1534129	1534146	5
chr2L	1577608	1577625	37
chr2L	1646183	1646203	34
chr2L	1646507	1646525	43
chr2L	1650755	1650777	36
chr2L	1651356	1651375	29
chr2L	1651546	1651564	111
chr2L	1651678	1651697	32
chr2L	1653105	1653128	62
chr2L	1653237	1653260	50
chr2L	1653437	1653455	40
chr2L	1653608	1653630	36
chr2L	1653791	1653810	83
chr2L	1656001	1656025	20
chr2L	1656062	1656083	124
chr2L	1656671	1656690	56
chr2L	1656857	1656875	37
chr2L	1657058	1657080	10
chr2L	1657138	1657159	19
chr2L	1657168	1657194	12
chr2L	1657276	1657296	51
chr2L	1657346	1657368	33
chr2L	1657495	1657520	24
chr2L	1657561	1657583	30
chr2L	1657872	1657896	26
chr2L	1657955	1657979	19
chr2L	1663154	1663177	12
chr2L	1665388	1665411	87
chr2L	1665560	1665580	30
chr2L	1666354	1666376	14
chr2L	1668128	1668146	16
chr2L	1668168	1668189	38
chr2L	1668214	1668232	20
chr2L	1668233	1668253	55
chr2L	1668392	1668422	85
chr2L	1668428	1668445	29
chr2L	1668650	1668670	36
chr2L	1668683	1668706	32
chr2L	1668779	1668803	22
chr2L	1668839	1668859	66
chr2L	1669477	1669496	10
chr2L	1671413	1671434	89
chr2L	1671978	1671999	28
chr2L	1672280	1672297	25
chr2L	1673544	1673566	64
chr2L	1674452	1674484	57
chr2L	1675471	1675492	32
chr2L	1677727	1677748	66
chr2L	1686905	1686928	108
chr2L	1687847	1687869	33
chr2L	1688035	1688061	82
chr2L	1690178	1690201	18
chr2L	1690208	1690269	84
chr2L	1690300	1690319	45
chr2L	1690321	1690374	133
chr2L	1690375	1690395	80
chr2L	1690410	1690432	22
chr2L	1690450	1690476	47
chr2L	1690515	1690535	8
chr2L	1690662	1690682	12
chr2L	1694753	1694779	50
chr2L	1695938	1695974	25
chr2L	1696251	1696272	58
chr2L	1696740	1696776	296
chr2L	1696811	1696833	39
chr2L	1696834	1696857	115
chr2L	1696931	1696950	7
chr2L	1696955	1696976	15
chr2L	1697052	1697070	17
chr2L	1697413	1697433	69
chr2L	1697473	1697508	56
chr2L	1697711	1697736	20
chr2L	1698273	1698297	44
chr2L	1698680	1698699	41
chr2L	1698902	1698922	40
chr2L	1699303	1699323	14
chr2L	1700398	1700421	12
chr2L	1701250	1701280	40
chr2L	1704998	1705016	28
chr2L	1705763	1705791	40
chr2L	1706265	1706287	46
chr2L	1706446	1706471	37
chr2L	1729399	1729419	12
chr2L	1729897	1729920	35
chr2L	1730136	1730158	15
chr2L	1733042	1733061	4
chr2L	1810238	1810256	171
chr2L	1827866	1827886	12
chr2L	1836114	1836132	35
chr2L	1884772	1884792	56
chr2L	1885389	1885409	21
chr2L	1885911	1885933	28
chr2L	1888832	1888849	14
chr2L	1889026	1889047	56
chr2L	1893390	1893409	12
chr2L	1896497	1896522	24
chr2L	1897274	1897293	12
chr2L	1899604	1899624	10
chr2L	1900381	1900406	12
chr2L	1902416	1902433	34
chr2L	1906274	1906292	30
chr2L	1907167	1907189	58
chr2L	1907330	1907353	29
chr2L	1907854	1907874	24
chr2L	1909708	1909726	18
chr2L	1909836	1909857	30
chr2L	1912426	1912446	3
chr2L	1913411	1913432	14
chr2L	1918397	1918418	26
chr2L	1925560	1925579	44
chr2L	1925929	1925950	43
chr2L	1925965	1925987	20
chr2L	1926389	1926412	18
chr2L	1926419	1926437	12
chr2L	1928039	1928060	15
chr2L	1928253	1928277	22
chr2L	1928578	1928600	54
chr2L	1932843	1932861	14
chr2L	1933334	1933351	40
chr2L	1934513	1934558	50
chr2L	1934994	1935016	13
chr2L	1935395	1935447	68
chr2L	1935922	1935994	96
chr2L	1935995	1936026	32
chr2L	1936032	1936118	331
chr2L	1936138	1936161	64
chr2L	1936179	1936231	167
chr2L	1936306	1936329	30
chr2L	1936398	1936437	96
chr2L	1936606	1936631	49
chr2L	1936726	1936761	66
chr2L	1936861	1936882	41
chr2L	1937056	1937075	27
chr2L	1937262	1937279	10
chr2L	1938951	1938995	124
chr2L	1939065	1939088	102
chr2L	1939135	1939164	90
chr2L	1939184	1939206	30
chr2L	1939207	1939244	241
chr2L	1939289	1939315	15
chr2L	1939320	1939350	345
chr2L	1939368	1939481	1333
chr2L	1939499	1939573	978
chr2L	1939620	1939647	111
chr2L	1939660	1939679	85
chr2L	1939689	1939708	54
chr2L	1939712	1939736	68
chr2L	1939737	1939766	106
chr2L	1939789	1939849	125
chr2L	1939861	1939887	78
chr2L	1939900	1939925	57
chr2L	1939933	1940021	274
chr2L	1940047	1940084	45
chr2L	1940108	1940168	456
chr2L	1940172	1940195	124
chr2L	1940225	1940249	63
chr2L	1940302	1940345	93
chr2L	1940352	1940386	84
chr2L	1940389	1940413	131
chr2L	1940454	1940485	39
chr2L	1940486	1940515	49
chr2L	1940557	1940625	137
chr2L	1940640	1940666	203
chr2L	1940677	1940731	80
chr2L	1940816	1940846	89
chr2L	1940867	1940891	99
chr2L	1940904	1940968	98
chr2L	1941009	1941074	154
chr2L	1941099	1941132	44
chr2L	1941151	1941186	57
chr2L	1941215	1941290	111
chr2L	1941330	1941368	128
chr2L	1941401	1941422	10
chr2L	1941649	1941671	44
chr2L	1942804	1942835	53
chr2L	1942885	1942906	26
chr2L	1942917	1942942	61
chr2L	1943240	1943266	30
chr2L	1944997	1945019	331
chr2L	1965444	1965475	69
chr2L	1966006	1966023	10
chr2L	1977600	1977625	46
chr2L	1982704	1982722	339
chr2L	1983194	1983229	31
chr2L	1983393	1983411	52
chr2L	1983456	1983478	22
chr2L	1983798	1983817	7
chr2L	1984318	1984339	52
chr2L	1985296	1985317	9
chr2L	1990209	1990233	13
chr2L	1990432	1990453	26
chr2L	1991105	1991129	43
chr2L	1992297	1992322	41
chr2L	1993044	1993066	18
chr2L	1994594	1994615	50
chr2L	1995786	1995807	47
chr2L	1995903	1995927	45
chr2L	1996005	1996029	40
chr2L	1996130	1996149	17
chr2L	1996362	1996381	16
chr2L	1996795	1996812	28
chr2L	1998114	1998139	76
chr2L	2001476	2001495	24
chr2L	2001908	2001927	18
chr2L	2008681	2008700	13
chr2L	2009155	2009199	364
chr2L	2009538	2009604	312
chr2L	2023615	2023638	18
chr2L	2038303	2038321	8
chr2L	2038748	2038766	29
chr2L	2039011	2039030	32
chr2L	2040236	2040254	24
chr2L	2040738	2040760	76
chr2L	2040861	2040883	24
chr2L	2041241	2041259	18
chr2L	2042235	2042261	20
chr2L	2044235	2044253	18
chr2L	2071951	2071971	25
chr2L	2084605	2084622	9
chr2L	2099556	2099574	8
chr2L	2129536	2129559	35
chr2L	2129589	2129636	45
chr2L	2129662	2129699	77
chr2L	2129822	2129841	161
chr2L	2130289	2130308	30
chr2L	2130357	2130389	31
chr2L	2130527	2130556	15
chr2L	2131169	2131189	10
chr2L	2133984	2134002	58
chr2L	2135302	2135324	60
chr2L	2135520	2135539	12
chr2L	2135577	2135616	19
chr2L	2135808	2135831	118
chr2L	2135898	2135915	18
chr2L	2136287	2136305	16
chr2L	2136438	2136456	17
chr2L	2136486	2136506	18
chr2L	2147801	2147823	57
chr2L	2147854	2147877	16
chr2L	2148325	2148358	24
chr2L	2148421	2148476	31
chr2L	2148522	2148546	62
chr2L	2148866	2148922	78
chr2L	2148959	2148978	14
chr2L	2149393	2149416	244
chr2L	2149528	2149549	72
chr2L	2150046	2150065	30
chr2L	2151045	2151065	28
chr2L	2151871	2151890	16
chr2L	2152071	2152094	20
chr2L	2153453	2153479	33
chr2L	2153659	2153687	19
chr2L	2153758	2153809	51
chr2L	2153856	2153878	50
chr2L	2153941	2153998	159
chr2L	2154523	2154546	14
chr2L	2154666	2154685	14
chr2L	2154733	2154757	56
chr2L	2154811	2154837	74
chr2L	2156230	2156254	34
chr2L	2156366	2156386	33
chr2L	2164046	2164064	14
chr2L	2164206	2164226	23
chr2L	2164500	2164521	34
chr2L	2164530	2164551	47
chr2L	2164594	2164612	10
chr2L	2165814	2165834	36
chr2L	2165931	2165953	22
chr2L	2167448	2167467	35
chr2L	2167498	2167519	30
chr2L	2168209	2168226	18
chr2L	2168470	2168492	14
chr2L	2168645	2168670	42
chr2L	2168774	2168793	30
chr2L	2169306	2169323	29
chr2L	2169607	2169629	34
chr2L	2169662	2169685	32
chr2L	2170055	2170076	53
chr2L	2170132	2170154	81
chr2L	2179635	2179655	20
chr2L	2181923	2181946	26
chr2L	2184441	2184461	36
chr2L	2187053	2187077	23
chr2L	2218365	2218382	14
chr2L	2219270	2219288	32
chr2L	2223529	2223551	10
chr2L	2223883	2223906	78
chr2L	2223910	2223934	85
chr2L	2224071	2224097	18
chr2L	2224158	2224192	96
chr2L	2224216	2224237	50
chr2L	2224882	2224901	11
chr2L	2228258	2228279	12
chr2L	2229470	2229487	11
chr2L	2229574	2229594	37
chr2L	2229630	2229670	146
chr2L	2229683	2229719	157
chr2L	2229739	2229787	101
chr2L	2229791	2229813	12
chr2L	2229893	2229926	30
chr2L	2229927	2230004	159
chr2L	2230020	2230052	12
chr2L	2230089	2230126	206
chr2L	2230130	2230155	10
chr2L	2230203	2230234	326
chr2L	2230241	2230276	28
chr2L	2232169	2232191	17
chr2L	2257583	2257605	57
chr2L	2261086	2261108	20
chr2L	2275482	2275501	27
chr2L	2285409	2285428	62
chr2L	2348413	2348431	13
chr2L	2365461	2365481	23
chr2L	2366356	2366377	23
chr2L	2366579	2366597	2
chr2L	2366814	2366833	25
chr2L	2366949	2366980	47
chr2L	2367012	2367035	83
chr2L	2367459	2367488	68
chr2L	2367677	2367695	116
chr2L	2367710	2367729	114
chr2L	2368698	2368715	16
chr2L	2377190	2377208	19
chr2L	2378695	2378714	47
chr2L	2378799	2378821	22
chr2L	2382810	2382830	17
chr2L	2423977	2424000	22
chr2L	2437986	2438004	16
chr2L	2453768	2453786	8
chr2L	2456359	2456377	6
chr2L	2462593	2462629	779
chr2L	2462648	2462689	66
chr2L	2496650	2496668	20
chr2L	2523965	2523986	853
chr2L	2536182	2536200	31
chr2L	2545037	2545055	2
chr2L	2561225	2561243	30
chr2L	2564253	2564272	14
chr2L	2569855	2569876	7
chr2L	2599341	2599359	11
chr2L	2639008	2639027	16
chr2L	2704007	2704024	14
chr2L	2730712	2730732	58
chr2L	2730812	2730835	23
chr2L	2730856	2730874	9
chr2L	2731607	2731626	16
chr2L	2731835	2731859	24
chr2L	2731907	2731929	75
chr2L	2736159	2736178	50
chr2L	2736575	2736599	20
chr2L	2739142	2739163	10
chr2L	2740427	2740450	48
chr2L	2741141	2741161	49
chr2L	2741700	2741724	63
chr2L	2741821	2741847	54
chr2L	2741959	2741981	35
chr2L	2742033	2742056	80
chr2L	2742141	2742161	54
chr2L	2742291	2742323	80
chr2L	2742335	2742356	43
chr2L	2742466	2742488	28
chr2L	2742578	2742620	114
chr2L	2742641	2742686	62
chr2L	2742771	2742842	76
chr2L	2743308	2743327	6
chr2L	2749058	2749078	21
chr2L	2750583	2750608	170
chr2L	2753088	2753111	10
chr2L	2753240	2753260	9
chr2L	2753275	2753297	20
chr2L	2753300	2753322	43
chr2L	2753397	2753429	68
chr2L	2753728	2753747	43
chr2L	2756251	2756279	69
chr2L	2756744	2756764	84
chr2L	2756837	2756854	34
chr2L	2757042	2757063	54
chr2L	2757744	2757764	66
chr2L	2760484	2760507	30
chr2L	2760680	2760710	179
chr2L	2761176	2761214	48
chr2L	2761750	2761769	34
chr2L	2761799	2761817	13
chr2L	2761968	2761987	31
chr2L	2762002	2762062	85
[truncated: 122,637 more rows]
